# Supplementary material for: FBXO32 promotes microenvironment underlying epithelial-mesenchymal transition via CtBP1 during tumour metastasis and brain development
Source: Nat Commun. 2017 Nov 15;8:1523. doi: 10.1038/s41467-017-01366-x (PMC5688138; doi:10.1038/s41467-017-01366-x)
Supplement: Supplementary file 5 — Supplementary Data 2 [file 41467_2017_1366_MOESM5_ESM.xlsx]

## Sheet: proteinGroups
Supplementary Data 2. FBXO32 proteomic mass spectroscopy data
Protein IDs	Protein names	Gene names	Peptides	Unique peptides	Peptides 11	Peptides 12	Peptides 13	Peptides 21	Peptides 22	Peptides 23	Unique peptides 11	Unique peptides 12	Unique peptides 13	Unique peptides 21	Unique peptides 22	Unique peptides 23	Sequence coverage [%]	Unique + razor sequence coverage [%]	Sequence length	Q-value	Score	Sequence coverage 11 [%]	Sequence coverage 12 [%]	Sequence coverage 13 [%]	Sequence coverage 21 [%]	Sequence coverage 22 [%]	Sequence coverage 23 [%]	Intensity	Intensity 11	Intensity 12	Intensity 13	Intensity 21	Intensity 22	Intensity 23	Mean Intensity 1	Mean Intensity 2	Ratio FBXO32/Empty Vector	Ratio FBXO32/Empty Vector 1	Ratio FBXO32/Empty Vector 2	Ratio FBXO32/Empty Vector 3
A0A075B6R9		IGKV2D-24	4	3	1	1	3	2	4	3	0	0	3	1	3	3	13.3	13.3	120	0	16.577	5.8	5.8	13.3	9.2	13.3	13.3	2118200000	0	0	996860000	146470000	70177000	904740000	0	146470000	27.126	27.126	26.0645	-0.139888
Q15149-3	Plectin	PLEC	332	1	160	171	179	239	246	270	0	0	0	1	0	1	61.4	0.3	4570	0	9.8617	38.3	38.9	42.6	50.4	49.1	55.9	98525000	0	0	0	51274000	0	47251000	0	47251000	25.4938	25.6117	0	25.4938
Q13162	Peroxiredoxin-4	PRDX4	5	4	1	1	4	4	3	3	0	0	3	4	2	2	21.8	17.3	271	0	6.1541	4.4	4.4	16.6	17.3	12.2	12.9	141060000	0	0	23281000	38457000	30170000	49154000	0	38457000	25.1967	25.1967	24.8466	1.07816
Q12905	Interleukin enhancer-binding factor 2	ILF2	7	7	0	2	0	3	3	5	0	2	0	3	3	5	17.7	17.7	390	0	54.403	0	7.9	0	10.8	12.1	13.6	94583000	0	7591100	0	14792000	29246000	42953000	0	29246000	24.8017	23.8183	1.94586	25.3563
H0Y4R1	Inosine-5-monophosphate dehydrogenase 2	IMPDH2	6	6	0	1	0	6	2	2	0	1	0	6	2	2	19.4	19.4	470	0	16.55	0	2.3	0	19.4	6.4	8.3	71154000	0	2569100	0	34200000	22879000	11506000	0	22879000	24.4475	25.0275	3.15469	23.4559
P61160	Actin-related protein 2	ACTR2	5	5	0	1	0	3	3	5	0	1	0	3	3	5	17.8	17.8	394	0	24.54	0	3.8	0	10.4	11.7	17.8	105680000	0	1473800	0	20659000	18173000	65370000	0	20659000	24.3003	24.3003	3.62418	25.9621
Q8NFJ5	Retinoic acid-induced protein 3	GPRC5A	2	2	0	0	0	2	1	0	0	0	0	2	1	0	8.7	8.7	357	0	11.309	0	0	0	8.7	3.6	0	38769000	0	0	0	19793000	18976000	0	0	18976000	24.1777	24.2385	24.1777	0
O95571	Persulfide dioxygenase ETHE1, mitochondrial	ETHE1	5	5	0	0	3	3	3	3	0	0	3	3	3	3	26.4	26.4	254	0	32.155	0	0	18.1	13.4	18.1	16.9	74368000	0	0	14961000	18735000	16577000	24095000	0	18735000	24.1592	24.1592	23.9827	0.687527
P51572	B-cell receptor-associated protein 31	BCAP31	3	3	0	0	1	2	1	2	0	0	1	2	1	2	13	13	246	0	95.942	0	0	6.1	9.8	6.1	9.3	100380000	0	0	5086900	18709000	12698000	63886000	0	18709000	24.1572	24.1572	23.5981	3.65064
J3QQX3	NADPH:adrenodoxin oxidoreductase, mitochondrial	FDXR	6	6	0	0	0	5	2	3	0	0	0	5	2	3	14.3	14.3	463	0	9.3548	0	0	0	11.9	4.5	6.7	47629000	0	0	0	17617000	8946700	21066000	0	17617000	24.0705	24.0705	23.0929	24.3284
Q15738	Sterol-4-alpha-carboxylate 3-dehydrogenase, decarboxylating	NSDHL	6	6	0	2	0	2	2	3	0	2	0	2	2	3	23.1	23.1	373	0	12.502	0	8.6	0	6.4	6.4	11.5	60287000	0	6096900	0	22705000	16767000	14718000	0	16767000	23.9991	24.4365	1.45948	23.8111
P63092-3	Guanine nucleotide-binding protein G(s) subunit alpha isoforms short;Guanine nucleotide-binding protein G(s) subunit alpha isoforms XLas	GNAS	7	6	1	3	0	4	6	6	0	2	0	3	5	5	20.1	17.2	379	0	16.165	2.9	10.6	0	13.2	16.9	17.4	59110000	0	5510900	0	21428000	16055000	16117000	0	16117000	23.9421	24.353	1.54266	23.9421
O15143	Actin-related protein 2/3 complex subunit 1B	ARPC1B	3	3	0	0	1	2	0	2	0	0	1	2	0	2	11	11	372	0	9.4111	0	0	4.8	8.3	0	6.2	39239000	0	0	1591000	15307000	0	22341000	0	15307000	23.8677	23.8677	0	3.81169
Q13242	Serine/arginine-rich splicing factor 9	SRSF9	6	5	0	1	2	5	1	1	0	0	1	4	1	1	28.5	25.3	221	0	8.3242	0	3.2	7.7	22.2	6.3	6.3	44597000	0	0	2464900	14957000	15892000	11283000	0	14957000	23.8343	23.8343	23.9218	2.19455
P35659	Protein DEK	DEK	8	8	0	1	0	6	3	4	0	1	0	6	3	4	21.6	21.6	375	0	19.104	0	3.5	0	15.7	10.1	12	51696000	0	1295100	0	14290000	9361300	26749000	0	14290000	23.7685	23.7685	2.85365	24.673
F8W0Q9	Periphilin-1	PPHLN1	4	4	0	2	0	4	2	0	0	2	0	4	2	0	9.6	9.6	385	0	9.0883	0	4.7	0	9.6	4.7	0	73578000	0	7393100	0	52025000	14160000	0	0	14160000	23.7553	25.6327	0.93757	0
I3L3Q7	Complement component 1 Q subcomponent-binding protein, mitochondrial	C1QBP	3	3	0	1	0	1	2	3	0	1	0	1	2	3	29.9	29.9	177	0	100.78	0	11.3	0	11.3	14.7	29.9	92985000	0	2593200	0	13814000	12300000	64277000	0	13814000	23.7196	23.7196	2.24585	25.9378
Q9NZI8	Insulin-like growth factor 2 mRNA-binding protein 1	IGF2BP1	5	3	1	1	2	4	5	5	0	0	0	3	3	3	11.6	7.6	577	0	29.136	2.3	2.3	4	9.9	11.6	11.6	79440000	0	0	0	13546000	12997000	52897000	0	13546000	23.6914	23.6914	23.6317	25.6567
Q13363-2	C-terminal-binding protein 1	CTBP1	6	4	0	2	1	3	5	2	0	1	1	1	4	2	20.5	20.5	429	0	12.981	0	4.7	2.6	10.5	16.8	7.2	43248000	0	4194200	0	9015200	12621000	17417000	0	12621000	23.5893	23.1039	1.58936	24.054
O75131	Copine-3	CPNE3	6	6	2	1	0	5	4	0	2	1	0	5	4	0	12.7	12.7	537	0	16.377	3.4	2.4	0	11	7.3	0	34204000	4160900	0	0	17749000	12294000	0	0	12294000	23.5515	2.09277	23.5515	0
Q8IVT2	Mitotic interactor and substrate of PLK1	MISP	5	5	0	0	0	4	4	2	0	0	0	4	4	2	9.7	9.7	679	0	11.681	0	0	0	6.6	8.1	3.4	29457000	0	0	0	10943000	12219000	6295000	0	10943000	23.3835	23.3835	23.5426	22.5858
O14773-2	Tripeptidyl-peptidase 1	TPP1	2	2	0	0	0	0	2	2	0	0	0	0	2	2	8.8	8.8	320	0	5.9026	0	0	0	0	8.8	8.8	38447000	0	0	0	0	10505000	27942000	0	10505000	23.3246	0	23.3246	24.7359
Q9Y446	Plakophilin-3	PKP3	16	16	0	0	8	5	3	14	0	0	8	5	3	14	28.6	28.6	797	0	145.91	0	0	16.1	8.8	4.5	25.5	254630000	0	0	43908000	9620300	6646500	194460000	0	9620300	23.1977	23.1977	22.6642	2.14692
Q9H553-2	Alpha-1,3/1,6-mannosyltransferase ALG2	ALG2	5	5	0	1	0	4	2	2	0	1	0	4	2	2	18.3	18.3	323	0	74.975	0	4.6	0	14.9	8.7	8	25850000	0	1400000	0	9587300	2254100	12609000	0	9587300	23.1927	23.1927	0.687125	23.588
D6RIZ4	Major facilitator superfamily domain-containing protein 10	MFSD10	2	2	0	1	0	1	2	1	0	1	0	1	2	1	6.2	6.2	356	0	16.477	0	3.7	0	2.5	6.2	3.7	29976000	0	2683800	0	1268000	9328000	16696000	0	9328000	23.1531	20.2741	1.79729	23.993
Q8WUM0	Nuclear pore complex protein Nup133	NUP133	8	8	0	2	0	2	2	6	0	2	0	2	2	6	8.5	8.5	1156	0	145.23	0	1.7	0	1.7	2.4	7.7	122470000	0	3456700	0	8441400	9157400	101420000	0	9157400	23.1265	23.0091	1.40554	26.5958
Q01780	Exosome component 10	EXOSC10	5	5	0	2	0	3	1	3	0	2	0	3	1	3	6.6	6.6	885	0	9.8757	0	2.7	0	4.1	1.5	4	32690000	0	3256500	0	9092200	3808700	16532000	0	9092200	23.1162	23.1162	0.225976	23.9788
Q5JTV8	Torsin-1A-interacting protein 1	TOR1AIP1	7	1	1	2	1	6	3	4	0	1	0	1	1	1	19.4	2.4	583	0	3.6994	2.7	5.1	2.7	15.1	9.4	10.5	34520000	0	3116500	0	5090800	9054200	17259000	0	9054200	23.1102	22.2795	1.53866	24.0408
Q16543	Hsp90 co-chaperone Cdc37;Hsp90 co-chaperone Cdc37, N-terminally processed	CDC37	2	2	0	2	0	1	2	1	0	2	0	1	2	1	11.4	11.4	378	0	19.905	0	11.4	0	5.8	11.4	5.8	30933000	0	5046100	0	4230700	9031600	12624000	0	9031600	23.1066	22.0125	0.839813	23.5897
C9JJ19	28S ribosomal protein S34, mitochondrial	MRPS34	2	2	0	0	1	0	2	1	0	0	1	0	2	1	6.7	6.7	225	0.0055494	1.6846	0	0	3.1	0	6.7	3.6	24851000	0	0	3396100	0	8940600	12514000	0	8940600	23.0919	0	23.0919	1.88159
Q5TG12	Receptor-type tyrosine-protein phosphatase kappa	PTPRK	8	8	0	0	5	2	3	8	0	0	5	2	3	8	9.5	9.5	1458	0	29.619	0	0	5	1.7	3.3	9.5	104130000	0	0	19506000	4282000	8925000	71420000	0	8925000	23.0894	22.0299	23.0894	1.87241
H0YJ66	Dehydrogenase/reductase SDR family member 7	DHRS7	4	4	0	2	0	2	2	2	0	2	0	2	2	2	12.5	12.5	399	0	8.791	0	8.3	0	8.3	5	4.3	26607000	0	2634400	0	8897300	5302400	9773400	0	8897300	23.0849	23.0849	1.00917	23.2204
Q969P5	F-box only protein 32	FBXO32	3	3	0	0	0	1	2	2	0	0	0	1	2	2	12.7	12.7	355	0	8.477	0	0	0	2	7.3	7.3	34949000	0	0	0	4996700	8803200	21149000	0	8803200	23.0696	22.2525	23.0696	24.3341
O14974-5	Protein phosphatase 1 regulatory subunit 12A	PPP1R12A	4	4	0	0	1	2	3	2	0	0	1	2	3	2	6	6	943	0	8.0601	0	0	1.1	2.7	4.6	2.5	49762000	0	0	5545100	6631600	8367000	29218000	0	8367000	22.9963	22.6609	22.9963	2.39757
Q15392-2	Delta(24)-sterol reductase	DHCR24	4	4	0	0	2	2	2	1	0	0	2	2	2	1	6.7	6.7	475	0	7.1506	0	0	2.5	4.2	2.5	2.5	32112000	0	0	5491200	1822300	8345400	16453000	0	8345400	22.9925	20.7973	22.9925	1.58316
Q01105	Protein SET;Protein SETSIP	SET;SETSIP	6	6	0	0	1	2	1	6	0	0	1	2	1	6	24.1	24.1	290	0	43.123	0	0	2.8	7.9	3.4	24.1	106970000	0	0	7536500	8301600	7717000	83418000	0	8301600	22.985	22.985	22.8796	3.46839
C9IZY8	Formin-like protein 3;Formin-like protein 2	FMNL2;FMNL3	2	2	0	1	0	2	2	1	0	1	0	2	2	1	5.9	5.9	461	0	3.6076	0	2.8	0	5.9	5.9	2.8	29766000	0	3175700	0	8166100	8301100	10123000	0	8301100	22.9849	22.9612	1.38623	23.2711
Q13724-2	Mannosyl-oligosaccharide glucosidase	MOGS	8	8	0	3	0	3	3	5	0	3	0	3	3	5	15.9	15.9	731	0	23.092	0	5.2	0	6.2	5.5	10.9	68792000	0	5743800	0	8238300	6657100	48153000	0	8238300	22.9739	22.9739	0.212888	25.5211
B5MDF5	GTP-binding nuclear protein Ran	RAN	4	4	0	0	2	1	2	4	0	0	2	1	2	4	17.2	17.2	233	0	47.178	0	0	9	4.3	9	17.2	226470000	0	0	37572000	6002200	8225700	174670000	0	8225700	22.9717	22.5171	22.9717	2.2169
H7C1T3	Choline-phosphate cytidylyltransferase B;Choline-phosphate cytidylyltransferase A	PCYT1A;PCYT1B	3	3	1	0	0	1	1	2	1	0	0	1	1	2	18.9	18.9	201	0	15.844	6	0	0	5	6	13.9	47404000	2430800	0	0	1340900	8194200	35438000	0	8194200	22.9662	-0.85823	22.9662	25.0788
O95140	Mitofusin-2	MFN2	5	5	1	0	0	4	3	3	1	0	0	4	3	3	8.3	8.3	757	0	13.387	2.4	0	0	6.7	4.5	4.9	28646000	1165700	0	0	7958300	6667400	12855000	0	7958300	22.924	2.77126	22.6687	23.6158
Q12904	Aminoacyl tRNA synthase complex-interacting multifunctional protein 1;Endothelial monocyte-activating polypeptide 2	AIMP1	3	3	0	3	0	0	1	1	0	3	0	0	1	1	15.1	15.1	312	0	7.046	0	15.1	0	0	5.8	5.8	57297000	0	8880500	0	0	7719600	40697000	0	7719600	22.8801	0	-0.202115	25.2784
Q96A35	39S ribosomal protein L24, mitochondrial	MRPL24	3	3	0	0	2	1	1	3	0	0	2	1	1	3	17.6	17.6	216	0	15.179	0	0	10.2	6	6	17.6	41074000	0	0	8778700	5552000	7687500	19056000	0	7687500	22.8741	22.4046	22.8741	1.11817
Q9BSH4	Translational activator of cytochrome c oxidase 1	TACO1	4	4	0	1	1	2	2	2	0	1	1	2	2	2	22.9	22.9	297	0	20.369	0	4	6.1	10.1	10.1	12.8	25747000	0	0	4562900	3612700	7563700	10008000	0	7563700	22.8507	21.7846	22.8507	1.13313
O15160-2	DNA-directed RNA polymerases I and III subunit RPAC1	POLR1C	5	5	0	3	0	2	2	2	0	3	0	2	2	2	15.5	15.5	342	0	12.856	0	9.6	0	5.6	5.8	5.6	28061000	0	4986200	0	3605000	7527200	11943000	0	7527200	22.8437	21.7816	0.594173	23.5097
O95373	Importin-7	IPO7	4	4	0	3	0	3	3	3	0	3	0	3	3	3	4.3	4.3	1038	0	15.015	0	3.1	0	3.1	3.1	3.3	46740000	0	4857300	0	7238500	7441600	27202000	0	7441600	22.8272	22.7873	0.615458	24.6972
H0Y621	Endoplasmic reticulum-Golgi intermediate compartment protein 3	ERGIC3	2	2	0	0	0	1	0	2	0	0	0	1	0	2	8	8	326	0	5.8194	0	0	0	3.4	0	8	18021000	0	0	0	10583000	0	7437500	0	7437500	22.8264	23.3352	0	22.8264
H7C131	3-ketoacyl-CoA thiolase, peroxisomal	ACAA1	3	3	0	0	0	3	1	1	0	0	0	3	1	1	21.7	21.7	290	0	9.3202	0	0	0	21.7	7.2	7.2	19740000	0	0	0	9990400	2381600	7368100	0	7368100	22.8129	23.2521	21.1835	22.8129
Q9UNM6	26S proteasome non-ATPase regulatory subunit 13	PSMD13	4	4	0	2	0	2	1	2	0	2	0	2	1	2	10.4	10.4	376	0	4.8184	0	5.6	0	5.3	2.1	4.8	24093000	0	2286200	0	7202900	4286800	10317000	0	7202900	22.7801	22.7801	0.906949	23.2985
Q6UN15-4	Pre-mRNA 3-end-processing factor FIP1	FIP1L1	4	4	0	2	0	3	3	1	0	2	0	3	3	1	15.9	15.9	378	0	17.412	0	6.3	0	11.4	11.4	4.5	24891000	0	2927200	0	7161000	8463900	6339000	0	7161000	22.7717	22.7717	1.5318	22.5958
Q9NPD3	Exosome complex component RRP41	EXOSC4	3	3	0	1	0	2	2	1	0	1	0	2	2	1	13.9	13.9	245	0	5.0509	0	4.9	0	9	9.8	4.9	20819000	0	1133100	0	5383100	7202800	7100000	0	7100000	22.7594	22.36	2.66828	22.7594
Q8N766-4	ER membrane protein complex subunit 1	EMC1	6	6	0	2	0	3	2	6	0	2	0	3	2	6	9.4	9.4	971	0	62.775	0	2.7	0	3.8	2.7	9.4	84785000	0	3564000	0	4874700	7071900	69274000	0	7071900	22.7537	22.2169	0.988601	26.0458
J3QKS7	SWI/SNF-related matrix-associated actin-dependent regulator of chromatin subfamily E member 1	SMARCE1	3	3	1	0	0	3	2	1	1	0	0	3	2	1	14.6	14.6	288	0	6.5198	4.5	0	0	14.6	9.4	4.9	25684000	485530	0	0	6659500	11565000	6974400	0	6974400	22.7336	3.77778	23.4633	22.7336
C9JXM3	Rab-like protein 3	RABL3	2	2	0	0	0	1	1	1	0	0	0	1	1	1	10.4	10.4	212	0.00061125	2.4288	0	0	0	5.2	5.2	5.2	20458000	0	0	0	10347000	6766600	3345000	0	6766600	22.69	23.3027	22.69	21.6736
P39023	60S ribosomal protein L3	RPL3	13	13	0	0	8	2	0	12	0	0	8	2	0	12	33	33	403	0	133.72	0	0	18.6	5	0	33	730880000	0	0	130980000	6613000	0	593280000	0	6613000	22.6569	22.6569	0	2.17937
Q9HCD5	Nuclear receptor coactivator 5	NCOA5	4	4	0	0	0	3	2	0	0	0	0	3	2	0	10.4	10.4	579	0	8.0539	0	0	0	5.7	6.9	0	18074000	0	0	0	11463000	6610900	0	0	6610900	22.6564	23.4505	22.6564	0
Q9BS26	Endoplasmic reticulum resident protein 44	ERP44	5	5	0	0	0	1	0	4	0	0	0	1	0	4	9.9	9.9	406	0	12.686	0	0	0	2.5	0	9.9	85762000	0	0	0	6594300	0	79168000	0	6594300	22.6528	22.6528	0	26.2384
E9PJH7	Mitochondrial glutamate carrier 1;Mitochondrial glutamate carrier 2	SLC25A22;SLC25A18	4	4	0	1	0	2	3	1	0	1	0	2	3	1	15.1	15.1	259	0	6.5829	0	3.1	0	6.9	11.2	3.1	23835000	0	1412500	0	6545200	11810000	4067000	0	6545200	22.642	22.642	3.06369	21.9555
Q8N4Q0	Zinc-binding alcohol dehydrogenase domain-containing protein 2	ZADH2	2	2	0	0	0	1	2	0	0	0	0	1	2	0	7.4	7.4	377	0	12.165	0	0	0	4	7.4	0	12986000	0	0	0	6548600	6437500	0	0	6437500	22.6181	22.6428	22.6181	0
P43246	DNA mismatch repair protein Msh2	MSH2	5	5	0	2	0	1	3	3	0	2	0	1	3	3	5.8	5.8	934	0	8.9643	0	2.5	0	1.3	3.6	3.7	22860000	0	2374800	0	1583900	6367300	12534000	0	6367300	22.6023	20.595	1.42288	23.5793
P35269	General transcription factor IIF subunit 1	GTF2F1	2	2	0	0	0	2	2	2	0	0	0	2	2	2	6.4	6.4	517	0	44.932	0	0	0	6.4	6.4	6.4	37301000	0	0	0	6330200	5687100	25284000	0	6330200	22.5938	22.5938	22.4393	24.5917
P13984	General transcription factor IIF subunit 2	GTF2F2	2	2	0	1	0	1	1	1	0	1	0	1	1	1	16.1	16.1	249	0	31.209	0	4.8	0	4.8	4.8	11.2	21042000	0	3718300	0	0	6272400	11051000	0	6272400	22.5806	0	0.754374	23.3977
P11387	DNA topoisomerase 1	TOP1	16	16	0	0	8	1	3	15	0	0	8	1	3	15	24.6	24.6	765	0	80.251	0	0	13.5	2.1	5.8	24.1	600430000	0	0	96035000	1948400	6095700	496360000	0	6095700	22.5394	20.8939	22.5394	2.36975
O14828-2	Secretory carrier-associated membrane protein 3	SCAMP3	3	3	0	1	0	2	0	2	0	1	0	2	0	2	10.6	10.6	321	0	36.877	0	5	0	10	0	5.6	25300000	0	2184400	0	6079000	0	17036000	0	6079000	22.5354	22.5354	0	24.0221
Q12907	Vesicular integral-membrane protein VIP36	LMAN2	3	3	0	0	0	2	0	1	0	0	0	2	0	1	13.8	13.8	356	0	59.667	0	0	0	6.5	0	7.3	17593000	0	0	0	6077900	0	11515000	0	6077900	22.5351	22.5351	0	23.457
C9J9W2	LIM and SH3 domain protein 1	LASP1	4	4	0	2	0	2	1	4	0	2	0	2	1	4	33.1	33.1	166	0	43.319	0	16.3	0	16.3	7.8	33.1	52696000	0	6914900	0	5981400	5917000	33883000	0	5981400	22.5121	22.5121	-0.224842	25.0141
Q5JR95	40S ribosomal protein S8	RPS8	10	10	0	0	8	1	0	10	0	0	8	1	0	10	49.5	49.5	188	0	323.31	0	0	36.7	6.9	0	49.5	1550700000	0	0	446590000	5975600	0	1098100000	0	5975600	22.5107	22.5107	0	1.29799
O14896	Interferon regulatory factor 6	IRF6	6	6	0	3	0	3	2	0	0	3	0	3	2	0	15.4	15.4	467	0	13.696	0	7.7	0	6.6	6.2	0	23430000	0	10198000	0	7266900	5965100	0	0	5965100	22.5081	22.7929	-0.773668	0
P27694	Replication protein A 70 kDa DNA-binding subunit;Replication protein A 70 kDa DNA-binding subunit, N-terminally processed	RPA1	4	4	0	1	0	1	0	4	0	1	0	1	0	4	12.3	12.3	616	0	28.943	0	2.1	0	2.1	0	12.3	35834000	0	2351500	0	5888500	0	27594000	0	5888500	22.4895	22.4895	0	24.7179
Q07666	KH domain-containing, RNA-binding, signal transduction-associated protein 1	KHDRBS1	4	4	0	1	0	2	1	3	0	1	0	2	1	3	16.9	16.9	443	0	6.4001	0	2.3	0	4.7	9	7.9	17466000	0	1586200	0	5730500	4194900	5954300	0	5730500	22.4502	22.4502	1.40306	22.5055
H0YEN5	40S ribosomal protein S2	RPS2	8	8	0	0	3	1	1	8	0	0	3	1	1	8	36.4	36.4	195	0	60.714	0	0	18.5	5.6	6.2	36.4	243770000	0	0	26711000	5725000	2650800	208690000	0	5725000	22.4488	22.4488	21.338	2.96586
Q6ZRV2	Protein FAM83H	FAM83H	10	10	0	0	5	0	3	6	0	0	5	0	3	6	13.7	13.7	1179	0	43.72	0	0	7.3	0	4	8.1	35987000	0	0	16313000	0	5634000	14040000	0	5634000	22.4257	0	22.4257	-0.216479
F6T1Q0	2,5-phosphodiesterase 12	PDE12	3	3	1	0	0	2	2	0	1	0	0	2	2	0	7.4	7.4	472	0	5.2218	2.1	0	0	4.9	5.3	0	12724000	1249300	0	0	5996500	5478400	0	0	5478400	22.3853	2.263	22.3853	0
Q8NC56	LEM domain-containing protein 2	LEMD2	3	3	0	1	0	3	2	1	0	1	0	3	2	1	8.7	8.7	503	0	9.0462	0	3	0	8.7	5.4	2.4	19673000	0	3333200	0	7634500	5472600	3232600	0	5472600	22.3838	22.8641	0.715319	21.6243
Q15008	26S proteasome non-ATPase regulatory subunit 6	PSMD6	2	2	0	0	0	0	2	1	0	0	0	0	2	1	6.9	6.9	389	0	5.2374	0	0	0	0	6.9	3.3	14513000	0	0	0	0	5380200	9132600	0	5380200	22.3592	0	22.3592	23.1226
Q6UXV4	MICOS complex subunit MIC27	APOOL	2	2	0	1	0	1	1	1	0	1	0	1	1	1	13.4	13.4	268	0	6.7777	0	7.1	0	6.3	6.3	6.3	21063000	0	1662500	0	5229700	3951600	10220000	0	5229700	22.3183	22.3183	1.24908	23.2849
Q15637-4	Splicing factor 1	SF1	3	3	0	0	0	1	2	1	0	0	0	1	2	1	10	10	548	0	12.261	0	0	0	2.6	5.5	4.6	26174000	0	0	0	2944400	5138300	18091000	0	5138300	22.2929	21.4895	22.2929	24.1088
Q6PKG0	La-related protein 1	LARP1	7	7	0	0	1	2	2	6	0	0	1	2	2	6	9.5	9.5	1096	0	61.641	0	0	1.1	2.2	2.3	8.4	87177000	0	0	2611200	4824100	5050700	74691000	0	5050700	22.2681	22.2018	22.2681	4.83815
C9JFV4	Proline-, glutamic acid- and leucine-rich protein 1	PELP1	4	4	0	0	0	1	2	4	0	0	0	1	2	4	6.4	6.4	1274	0	26.797	0	0	0	2.4	3.5	6.4	56629000	0	0	0	4706300	5013200	46909000	0	5013200	22.2573	22.1662	22.2573	25.4834
A3KFL4	Exosome complex component RRP4	EXOSC2	3	3	0	1	0	1	1	1	0	1	0	1	1	1	14.4	14.4	263	0	6.3089	0	4.2	0	4.2	5.7	4.6	13522000	0	1327700	0	5207100	2006900	4980800	0	4980800	22.2479	22.312	0.59604	22.2479
Q7Z3B4-3	Nucleoporin p54	NUP54	3	3	0	2	0	2	1	1	0	2	0	2	1	1	7.6	7.6	459	0	16.927	0	4.1	0	5	3.5	3.5	16626000	0	1326200	0	4938600	2217500	8143300	0	4938600	22.2357	22.2357	0.741636	22.9572
Q9NW15-2	Anoctamin-10;Anoctamin	ANO10	2	2	0	0	0	1	1	1	0	0	0	1	1	1	5.7	5.7	470	0	11.894	0	0	0	2.6	2.6	3.2	18691000	0	0	0	4845800	3292000	10553000	0	4845800	22.2083	22.2083	21.6505	23.3311
Q9C0E8-3	Protein lunapark	LNP	2	2	1	0	0	2	2	1	1	0	0	2	2	1	8.5	8.5	305	0	4.694	4.3	0	0	8.5	8.5	4.3	14998000	579200	0	0	5361000	4249500	4807800	0	4807800	22.1969	3.21037	22.0189	22.1969
Q9UKX7-2	Nuclear pore complex protein Nup50	NUP50	3	3	0	0	0	1	1	3	0	0	0	1	1	3	14.3	14.3	440	0	213.1	0	0	0	4.1	4.1	14.3	44834000	0	0	0	4806100	4264200	35764000	0	4806100	22.1964	22.1964	22.0238	25.092
Q9UHB9-4	Signal recognition particle subunit SRP68	SRP68	6	6	0	0	1	2	0	5	0	0	1	2	0	5	17.7	17.7	589	0	296.51	0	0	2.2	3.7	0	16.1	139220000	0	0	5940200	4480400	0	128800000	0	4480400	22.0952	22.0952	0	4.43848
P36578	60S ribosomal protein L4	RPL4	15	15	0	0	10	1	1	14	0	0	10	1	1	14	36.3	36.3	427	0	63.442	0	0	24.8	2.8	2.8	32.8	1043400000	0	0	167980000	4388900	4251200	866780000	0	4388900	22.0654	22.0654	22.0194	2.36738
P28066	Proteasome subunit alpha type-5	PSMA5	4	4	0	0	3	1	1	4	0	0	3	1	1	4	22.4	22.4	241	0	65.335	0	0	16.2	7.9	7.9	22.4	66052000	0	0	17974000	3765000	4385800	39927000	0	4385800	22.0644	21.8442	22.0644	1.15145
H0Y449	Nuclease-sensitive element-binding protein 1	YBX1	3	3	0	0	2	1	1	2	0	0	2	1	1	2	17.6	17.6	374	0	133	0	0	13.1	8	8	17.6	34151000	0	0	3459400	4384500	2504600	23803000	0	4384500	22.064	22.064	21.2561	2.78255
P21281	V-type proton ATPase subunit B, brain isoform	ATP6V1B2	4	4	0	2	0	2	2	2	0	2	0	2	2	2	10.8	10.8	511	0	11.899	0	5.7	0	4.9	4.9	5.1	14532000	0	3326800	0	4323300	1326000	5556100	0	4323300	22.0437	22.0437	-1.32705	22.4056
E7EMW7	E3 ubiquitin-protein ligase UBR5	UBR5	5	5	0	1	0	3	3	3	0	1	0	3	3	3	2.9	2.9	2792	0	21.41	0	0.5	0	1.4	1.4	2.1	20075000	0	1038400	0	4302500	3328700	11406000	0	4302500	22.0367	22.0367	1.6806	23.4433
C9JEL7	NADH dehydrogenase [ubiquinone] complex I, assembly factor 7	NDUFAF7	2	2	0	0	0	1	2	1	0	0	0	1	2	1	19.8	19.8	111	0	4.0167	0	0	0	11.7	19.8	8.1	13521000	0	0	0	4233700	5881900	3405600	0	4233700	22.0135	22.0135	22.4879	21.6995
O43823	A-kinase anchor protein 8	AKAP8	2	2	0	0	1	0	1	2	0	0	1	0	1	2	6.1	6.1	692	0	3.7971	0	0	3.8	0	3.8	6.1	20715000	0	0	3134500	0	4225000	13355000	0	4225000	22.0105	0	22.0105	2.09107
P53985	Monocarboxylate transporter 1	SLC16A1	3	3	0	0	2	2	0	1	0	0	2	2	0	1	7	7	500	0	9.0545	0	0	3	7	0	2.4	22087000	0	0	7798600	10162000	0	4126300	0	4126300	21.9764	23.2767	0	-0.918366
P51665	26S proteasome non-ATPase regulatory subunit 7	PSMD7	3	3	0	2	1	1	0	3	0	2	1	1	0	3	15.1	15.1	324	0	28.273	0	7.7	4	4	0	15.1	33044000	0	0	3146500	4114400	0	25783000	0	4114400	21.9723	21.9723	0	3.0346
Q9P1Y5	Calmodulin-regulated spectrin-associated protein 3	CAMSAP3	7	7	0	1	0	1	2	5	0	1	0	1	2	5	8	8	1249	0	11.924	0	1.4	0	1.7	2.6	5.1	20762000	0	470270	0	3973200	1455900	14863000	0	3973200	21.9219	21.9219	1.63035	23.8252
Q9HBH5	Retinol dehydrogenase 14	RDH14	2	2	0	0	0	1	2	0	0	0	0	1	2	0	6.2	6.2	336	0.0018018	2.2997	0	0	0	3.9	6.2	0	9023300	0	0	0	5067400	3955900	0	0	3955900	21.9156	22.2728	21.9156	0
P30153	Serine/threonine-protein phosphatase 2A 65 kDa regulatory subunit A alpha isoform	PPP2R1A	4	4	0	1	0	2	1	3	0	1	0	2	1	3	9.7	9.7	589	0	15.882	0	2.2	0	5.6	3.4	6.3	28933000	0	1191800	0	3944500	1743500	22053000	0	3944500	21.9114	21.9114	0.548844	24.3945
Q7Z434-4	Mitochondrial antiviral-signaling protein	MAVS	3	3	0	0	0	1	2	2	0	0	0	1	2	2	14.8	14.8	399	0	54.944	0	0	0	3.5	7	11.3	25681000	0	0	0	2678900	3938400	19063000	0	3938400	21.9092	21.3532	21.9092	24.1843
Q9P2R7-2	Succinyl-CoA ligase [ADP-forming] subunit beta, mitochondrial	SUCLA2	3	3	1	1	0	1	2	3	1	1	0	1	2	3	10.2	10.2	441	0	7.8954	2.7	2.7	0	2.7	4.3	10.2	13200000	0	0	0	0	3927800	9271800	0	3927800	21.9053	0	21.9053	23.1444
Q9BVK6	Transmembrane emp24 domain-containing protein 9	TMED9	3	3	0	0	0	3	1	1	0	0	0	3	1	1	15.3	15.3	235	0	14.242	0	0	0	15.3	3.8	4.3	12769000	0	0	0	7774700	1079800	3914700	0	3914700	21.9005	22.8904	20.0423	21.9005
P11279	Lysosome-associated membrane glycoprotein 1	LAMP1	2	2	1	0	0	0	1	2	1	0	0	0	1	2	3.6	3.6	417	0	8.2226	2.2	0	0	0	2.2	3.6	43227000	2085400	0	0	0	3893300	37248000	0	3893300	21.8926	0	21.8926	25.1507
Q09161	Nuclear cap-binding protein subunit 1	NCBP1	2	2	0	1	0	1	2	1	0	1	0	1	2	1	4.2	4.2	790	0	19.079	0	1.5	0	2.7	4.2	2.7	12293000	0	950230	0	1413900	3890300	6038200	0	3890300	21.8914	20.4312	2.03353	22.5257
J3KP29	Nuclear pore complex protein Nup98-Nup96;Nuclear pore complex protein Nup98;Nuclear pore complex protein Nup96	NUP98	9	9	0	0	2	2	1	7	0	0	2	2	1	7	7.4	7.4	1638	0	30.566	0	0	1.3	2	0.7	5.4	62749000	0	0	4711600	3888600	2972000	51177000	0	3888600	21.8908	21.8908	21.503	3.44121
Q9BQ69	O-acetyl-ADP-ribose deacetylase MACROD1	MACROD1	2	2	0	0	0	0	1	2	0	0	0	0	1	2	10.5	10.5	325	0	21.155	0	0	0	0	7.1	10.5	18155000	0	0	0	0	3618500	14537000	0	3618500	21.787	0	21.787	23.7932
P23368	NAD-dependent malic enzyme, mitochondrial	ME2	3	3	0	1	0	1	0	3	0	1	0	1	0	3	6.7	6.7	584	0	127.81	0	1.4	0	2.6	0	6.7	70525000	0	2250000	0	3603200	0	64672000	0	3603200	21.7808	21.7808	0	25.9466
Q6ZXV5-2	Transmembrane and TPR repeat-containing protein 3	TMTC3	3	3	0	0	0	2	0	3	0	0	0	2	0	3	4.5	4.5	914	0	7.7902	0	0	0	3.3	0	4.5	14183000	0	0	0	3602400	0	10581000	0	3602400	21.7805	21.7805	0	23.335
P35250-2	Replication factor C subunit 2	RFC2	3	3	0	1	1	2	3	0	0	1	1	2	3	0	12.2	12.2	320	0	6.5682	0	5.3	2.8	8.1	12.2	0	11917000	0	1132400	0	7203000	3581500	0	0	3581500	21.7721	22.7802	1.66118	0
O75190-2	DnaJ homolog subfamily B member 6	DNAJB6	2	2	0	0	0	1	2	1	0	0	0	1	2	1	9.5	9.5	241	0.00064641	2.9833	0	0	0	4.6	9.5	4.6	13916000	0	0	0	3039500	7300800	3575900	0	3575900	21.7699	21.5354	22.7996	21.7699
B9ZVN9	DNA-directed RNA polymerase;DNA-directed RNA polymerase I subunit RPA1	POLR1A	3	3	1	0	0	2	2	1	1	0	0	2	2	1	2	2	1659	0	4.7405	0.9	0	0	1.4	1.4	0.9	11963000	925550	0	0	2674200	3562100	4801700	0	3562100	21.7643	1.53072	21.7643	22.1951
P36551	Oxygen-dependent coproporphyrinogen-III oxidase, mitochondrial	CPOX	3	3	0	0	0	2	0	1	0	0	0	2	0	1	9.5	9.5	454	0	5.2789	0	0	0	5.5	0	4	10741000	0	0	0	3512200	0	7228800	0	3512200	21.7439	21.7439	0	22.7853
Q5SQP8	C-terminal-binding protein 2	CTBP2	4	2	0	3	0	3	1	2	0	2	0	1	0	2	10.9	6	513	0	8.8491	0	7.8	0	7	1.8	6	15470000	0	3361000	0	3492100	0	8616400	0	3492100	21.7357	21.7357	0	23.0387
Q8NFH3	Nucleoporin Nup43	NUP43	2	2	0	1	0	1	1	0	0	1	0	1	1	0	8.2	8.2	380	0	6.1162	0	3.7	0	4.5	4.5	0	9652900	0	1526000	0	3425200	4701700	0	0	3425200	21.7078	21.7078	1.62343	0
F5H1S8	Malectin	MLEC	3	3	0	0	1	1	2	2	0	0	1	1	2	2	32.9	32.9	146	0	55.762	0	0	8.2	8.9	17.1	24	23802000	0	0	1466100	2441500	3262500	16632000	0	3262500	21.6375	21.2193	21.6375	3.50391
Q5T280	Uncharacterized protein C9orf114	C9orf114	2	2	0	0	1	0	1	1	0	0	1	0	1	1	9.8	9.8	376	0	37.59	0	0	3.5	0	3.5	6.4	29327000	0	0	5358300	0	3242400	20726000	0	3242400	21.6286	0	21.6286	1.95159
E9PG39	Acylglycerol kinase, mitochondrial	AGK	2	2	0	0	0	1	1	0	0	0	0	1	1	0	11.5	11.5	244	0	3.8983	0	0	0	4.5	7	0	8044800	0	0	0	3206800	4838000	0	0	3206800	21.6127	21.6127	22.206	0
O15144	Actin-related protein 2/3 complex subunit 2	ARPC2	3	3	0	0	0	1	1	2	0	0	0	1	1	2	12.3	12.3	300	0	5.3431	0	0	0	4	3	8.3	10923000	0	0	0	722490	3196900	7003400	0	3196900	21.6082	19.4626	21.6082	22.7396
Q96BW9-3	Phosphatidate cytidylyltransferase, mitochondrial	TAMM41	2	2	0	0	0	0	1	2	0	0	0	0	1	2	7.1	7.1	337	0	3.7982	0	0	0	0	3.9	7.1	22384000	0	0	0	0	3190700	19194000	0	3190700	21.6054	0	21.6054	24.1942
Q8TCS8	Polyribonucleotide nucleotidyltransferase 1, mitochondrial	PNPT1	5	5	0	1	0	1	2	5	0	1	0	1	2	5	7.7	7.7	783	0	22.221	0	1.3	0	1.3	3.2	7.7	24403000	0	1064700	0	1981500	3175900	18181000	0	3175900	21.5987	20.9182	1.57672	24.1159
Q8NE86-3	Calcium uniporter protein, mitochondrial	MCU	2	2	0	0	0	1	0	1	0	0	0	1	0	1	6.6	6.6	302	0.0076046	1.5253	0	0	0	3.3	0	3.3	8007500	0	0	0	3157700	0	4849800	0	3157700	21.5904	21.5904	0	22.2095
P45974-2	Ubiquitin carboxyl-terminal hydrolase 5	USP5	2	2	0	0	0	0	2	1	0	0	0	0	2	1	3.7	3.7	835	0	3.2761	0	0	0	0	3.7	1.8	10160000	0	0	0	0	3148300	7011700	0	3148300	21.5861	0	21.5861	22.7413
O60341	Lysine-specific histone demethylase 1A	KDM1A	3	3	0	1	0	1	2	0	0	1	0	1	2	0	4.6	4.6	852	0	4.8387	0	1.6	0	1.8	2.9	0	9109800	0	955920	0	3148000	5005900	0	0	3148000	21.586	21.586	2.38867	0
B4DGL8	ATP-binding cassette sub-family B member 7, mitochondrial	ABCB7	4	4	0	1	0	3	0	2	0	1	0	3	0	2	6.3	6.3	702	0	4.543	0	1.4	0	4.6	0	3.1	11552000	0	0	0	3136900	0	8414800	0	3136900	21.5809	21.5809	0	23.0045
Q8TCJ2	Dolichyl-diphosphooligosaccharide--protein glycosyltransferase subunit STT3B	STT3B	3	3	0	0	2	0	1	3	0	0	2	0	1	3	2.9	2.9	826	0	9.1198	0	0	2.5	0	1.1	2.9	66082000	0	0	9744600	0	3132100	53205000	0	3132100	21.5787	0	21.5787	2.44889
P16435	NADPH--cytochrome P450 reductase	POR	2	2	0	0	0	2	1	0	0	0	0	2	1	0	3.2	3.2	677	0.00062578	2.6858	0	0	0	3.2	1.3	0	7212000	0	0	0	4081400	3130700	0	0	3130700	21.5781	21.9606	21.5781	0
Q9Y2P8	RNA 3-terminal phosphate cyclase-like protein	RCL1	2	2	0	0	0	1	1	1	0	0	0	1	1	1	6.2	6.2	373	0	6.8893	0	0	0	4	4	2.1	8613200	0	0	0	3285800	2257500	3069900	0	3069900	21.5498	21.6478	21.1063	21.5498
S4R3N9		SFXN3	7	1	3	3	3	3	3	3	0	0	0	1	1	0	37.3	7.3	177	0.00062228	2.6437	20.9	24.9	22	13	15.8	19.2	6101800	0	0	0	3081700	3020200	0	0	3020200	21.5262	21.5553	21.5262	0
Q9H078-3	Caseinolytic peptidase B protein homolog	CLPB	2	2	0	0	0	0	1	1	0	0	0	0	1	1	3.9	3.9	648	0.008547	1.4522	0	0	0	0	1.1	2.8	8143000	0	0	0	0	5136300	3006600	0	3006600	21.5197	0	22.2923	21.5197
P11233	Ras-related protein Ral-A;Ras-related protein Ral-B	RALA;RALB	2	2	0	0	0	0	2	2	0	0	0	0	2	2	13.1	13.1	206	0	7.5216	0	0	0	0	13.1	13.1	21811000	0	0	0	0	2987000	18824000	0	2987000	21.5103	0	21.5103	24.1661
Q9Y383	Putative RNA-binding protein Luc7-like 2	LUC7L2;C7orf55-LUC7L2	2	2	0	0	0	2	1	1	0	0	0	2	1	1	6.6	6.6	392	0	33.487	0	0	0	6.6	3.8	2.8	10988000	0	0	0	6846200	2957900	1184400	0	2957900	21.4961	22.7069	21.4961	20.1757
Q9UQ90	Paraplegin	SPG7	2	2	0	0	0	0	1	2	0	0	0	0	1	2	5.7	5.7	795	0	11.587	0	0	0	0	2.5	5.7	28036000	0	0	0	0	2953900	25082000	0	2953900	21.4942	0	21.4942	24.5801
Q15149-8	Plectin	PLEC	333	1	160	171	180	240	247	270	0	0	0	1	1	1	62.3	0.3	4525	0.00061958	2.5879	38.7	39.3	43.3	51.1	49.9	56.5	8569700	0	0	0	2936400	3587600	2045700	0	2936400	21.4856	21.4856	21.7746	20.9642
Q8WUM4	Programmed cell death 6-interacting protein	PDCD6IP	9	9	0	0	0	2	1	6	0	0	0	2	1	6	12.9	12.9	868	0	28.82	0	0	0	2.8	1.5	8.6	37456000	0	0	0	2899000	1175900	33381000	0	2899000	21.4671	21.4671	20.1653	24.9925
E9PP31	Caprin-1	CAPRIN1	3	3	0	1	0	1	1	3	0	1	0	1	1	3	19.1	19.1	178	0	28.111	0	6.7	0	6.7	6.7	19.1	47576000	0	1425300	0	1762500	2883700	41504000	0	2883700	21.4595	20.7492	1.01666	25.3067
O00165-5	HCLS1-associated protein X-1	HAX1	2	2	0	0	0	1	2	1	0	0	0	1	2	1	8.7	8.7	231	0	3.4855	0	0	0	4.8	8.7	3.9	9441700	0	0	0	2780100	3811100	2850400	0	2850400	21.4427	21.4067	21.8618	21.4427
P82673	28S ribosomal protein S35, mitochondrial	MRPS35	3	3	0	0	0	0	1	2	0	0	0	0	1	2	16.1	16.1	323	0	13.684	0	0	0	0	5.9	10.2	11269000	0	0	0	0	2839200	8429400	0	2839200	21.4371	0	21.4371	23.007
S4R3H4	Apoptotic chromatin condensation inducer in the nucleus	ACIN1	4	4	0	2	0	3	1	0	0	2	0	3	1	0	4.5	4.5	1283	0	10.183	0	2.1	0	3.2	1.8	0	10731000	0	4907200	0	2986000	2838200	0	0	2838200	21.4365	21.5098	-0.789924	0
P62873-2	Guanine nucleotide-binding protein G(I)/G(S)/G(T) subunit beta-1	GNB1	3	2	0	0	1	1	1	2	0	0	1	0	1	2	10.8	10.8	332	0	17.787	0	0	3.6	3	4.2	7.8	11262000	0	0	0	1405100	2756600	7100200	0	2756600	21.3945	20.4222	21.3945	22.7594
Q9H6S0	Probable ATP-dependent RNA helicase YTHDC2	YTHDC2	5	5	0	0	2	0	1	2	0	0	2	0	1	2	4.1	4.1	1430	0	28.779	0	0	1.6	0	0.7	1.7	12702000	0	0	6093000	0	2756500	3852800	0	2756500	21.3944	0	21.3944	-0.661245
Q13425-2	Beta-2-syntrophin	SNTB2	3	3	0	3	0	1	1	1	0	3	0	1	1	1	12.7	12.7	267	0	3.3133	0	12.7	0	4.1	3.4	3.4	18680000	0	3657200	0	1871500	2737700	10414000	0	2737700	21.3845	20.8358	-0.417775	23.312
P22102	Trifunctional purine biosynthetic protein adenosine-3;Phosphoribosylamine--glycine ligase;Phosphoribosylformylglycinamidine cyclo-ligase;Phosphoribosylglycinamide formyltransferase	GART	3	3	0	0	2	1	1	2	0	0	2	1	1	2	3.6	3.6	1010	0	4.9536	0	0	2	0.9	0.9	2.5	20683000	0	0	5045100	2735900	2541400	10360000	0	2735900	21.3836	21.3836	21.2772	1.03807
Q96A33-2	Coiled-coil domain-containing protein 47	CCDC47	5	5	0	0	0	1	0	4	0	0	0	1	0	4	16.9	16.9	480	0	51.364	0	0	0	2.5	0	14.4	40007000	0	0	0	2673300	0	37333000	0	2673300	21.3502	21.3502	0	25.1539
Q9H089	Large subunit GTPase 1 homolog	LSG1	2	2	0	0	1	1	2	1	0	0	1	1	2	1	3.6	3.6	658	0	3.7277	0	0	2.4	2.4	3.6	1.2	8202400	0	0	1122500	1165200	2659400	3255300	0	2659400	21.3427	20.1521	21.3427	1.53608
Q9Y6Q5	AP-1 complex subunit mu-2	AP1M2	4	2	1	0	3	2	2	4	0	0	2	1	1	2	12.3	6.6	423	0	7.1659	2.4	0	9	5	5	12.3	26334000	0	0	9339800	2650800	1555600	12788000	0	2650800	21.338	21.338	20.569	0.453327
Q96I59	Probable asparagine--tRNA ligase, mitochondrial	NARS2	2	2	0	0	0	1	1	1	0	0	0	1	1	1	5	5	477	0	3.7307	0	0	0	1.9	1.9	3.1	12460000	0	0	0	2372300	2641900	7446000	0	2641900	21.3331	21.1779	21.3331	22.828
P49736	DNA replication licensing factor MCM2	MCM2	8	8	0	0	0	0	2	7	0	0	0	0	2	7	10.6	10.6	904	0	33.625	0	0	0	0	2.9	9.2	45818000	0	0	0	0	2622500	43196000	0	2622500	21.3225	0	21.3225	25.3644
Q9BUB1	cAMP-dependent protein kinase type II-alpha regulatory subunit;cAMP-dependent protein kinase type II-beta regulatory subunit	PRKAR2A;PRKAR2B	4	4	0	0	0	1	0	3	0	0	0	1	0	3	13.6	13.6	382	0	6.7134	0	0	0	3.1	0	10.5	18265000	0	0	0	2613200	0	15651000	0	2613200	21.3174	21.3174	0	23.8998
O94851-5	Protein-methionine sulfoxide oxidase MICAL2	MICAL2	5	5	0	0	0	2	0	5	0	0	0	2	0	5	6.5	6.5	934	0	15.028	0	0	0	2.7	0	6.5	17437000	0	0	0	2610000	0	14827000	0	2610000	21.3156	21.3156	0	23.8217
J3KTL7	Cyclin-dependent kinase 11A;Cyclin-dependent kinase 11B	CDK11B;CDK11A	3	3	0	2	0	2	0	1	0	2	0	2	0	1	4.1	4.1	738	0	4.1912	0	3	0	2.3	0	1.1	8247000	0	2370600	0	3321600	0	2554800	0	2554800	21.2848	21.6634	0	21.2848
Q6YN16-2	Hydroxysteroid dehydrogenase-like protein 2	HSDL2	3	3	0	0	0	0	1	3	0	0	0	0	1	3	16.2	16.2	345	0	21.737	0	0	0	0	5.2	16.2	51374000	0	0	0	0	2546000	48828000	0	2546000	21.2798	0	21.2798	25.5412
J3QTB2	MICOS complex subunit MIC25	CHCHD6	2	2	0	0	0	0	2	1	0	0	0	0	2	1	25.7	25.7	140	0	13.079	0	0	0	0	25.7	8.6	6107600	0	0	0	0	3588500	2519000	0	2519000	21.2644	0	21.7749	21.2644
Q96J02-3	E3 ubiquitin-protein ligase Itchy homolog	ITCH	3	3	1	0	0	2	1	2	1	0	0	2	1	2	5.5	5.5	752	0	7.8807	1.7	0	0	3.7	1.7	3.5	10729000	983760	0	0	2502100	1654600	5588200	0	2502100	21.2547	1.34676	20.6581	22.414
O43815-2	Striatin	STRN	3	3	0	0	0	2	2	1	0	0	0	2	2	1	7	7	731	0	5.2223	0	0	0	3.7	3.7	3.3	7269700	0	0	0	2488800	2214100	2566700	0	2488800	21.247	21.247	21.0783	21.2915
Q14166	Tubulin--tyrosine ligase-like protein 12	TTLL12	3	3	0	0	0	1	1	2	0	0	0	1	1	2	7.8	7.8	644	0	24.102	0	0	0	1.9	1.9	5.9	34890000	0	0	0	2420000	1159700	31310000	0	2420000	21.2066	21.2066	20.1453	24.9001
Q9UKV8-2	Protein argonaute-2;Protein argonaute-3;Protein argonaute;Protein argonaute-1	AGO2;AGO3;AGO1	4	1	0	0	0	1	3	2	0	0	0	1	1	0	5.9	5.9	825	0	10.495	0	0	0	1.3	3.9	3	17404000	0	0	0	999870	2408600	13996000	0	2408600	21.1998	19.9314	21.1998	23.7385
Q96EY1-3	DnaJ homolog subfamily A member 3, mitochondrial	DNAJA3	2	2	0	0	0	1	1	1	0	0	0	1	1	1	10	10	300	0	4.8926	0	0	0	5.3	5.3	4.7	7648700	0	0	0	2406300	2197200	3045200	0	2406300	21.1984	21.1984	21.0672	21.5381
Q96K37	Solute carrier family 35 member E1	SLC35E1	2	2	0	0	0	1	1	0	0	0	0	1	1	0	8.8	8.8	410	0	13.025	0	0	0	5.9	2.9	0	4804700	0	0	0	2402500	2402200	0	0	2402200	21.1959	21.1961	21.1959	0
X6RJ95	Prostaglandin E synthase 2;Prostaglandin E synthase 2 truncated form	PTGES2	2	2	0	1	0	1	0	2	0	1	0	1	0	2	15.5	15.5	265	0	56.954	0	5.3	0	5.3	0	15.5	26687000	0	1177600	0	2401600	0	23108000	0	2401600	21.1956	21.1956	0	24.4619
P53582	Methionine aminopeptidase 1	METAP1	2	2	0	1	0	2	1	1	0	1	0	2	1	1	6.2	6.2	386	0	3.3429	0	2.8	0	6.2	2.8	2.8	11888000	0	1665700	0	5760400	2400900	2060800	0	2400900	21.1951	22.4577	0.527447	20.9748
Q9NRK6	ATP-binding cassette sub-family B member 10, mitochondrial	ABCB10	3	3	0	0	0	2	1	0	0	0	0	2	1	0	5.4	5.4	738	0	8.0222	0	0	0	3.8	1.6	0	6350700	0	0	0	3951400	2399300	0	0	2399300	21.1942	21.9139	21.1942	0
P52756	RNA-binding protein 5	RBM5	6	4	2	2	2	4	6	1	0	0	0	2	4	0	8.5	7	815	0	6.2713	1.5	1.5	1.5	5.3	8.5	1.2	9543000	0	0	0	2398600	7144400	0	0	2398600	21.1938	21.1938	22.7684	0
P38606-2	V-type proton ATPase catalytic subunit A	ATP6V1A	2	2	0	0	1	1	1	2	0	0	1	1	1	2	4.6	4.6	584	0	5.8248	0	0	2.6	2.6	2.6	4.6	8611000	0	0	652880	2395100	640780	4922200	0	2395100	21.1917	21.1917	19.2895	2.91441
F8VPA6	Endoplasmic reticulum-Golgi intermediate compartment protein 2	RLN3;ERGIC2	3	3	0	1	0	2	0	2	0	1	0	2	0	2	14.5	14.5	220	0	5.1684	0	5.9	0	8.6	0	8.6	6997900	0	1428400	0	3211800	0	2357700	0	2357700	21.1689	21.615	0	21.1689
Q8NEN9	PDZ domain-containing protein 8	PDZD8	2	2	0	1	0	0	2	1	0	1	0	0	2	1	2.9	2.9	1154	0	7.4482	0	2	0	0	2.9	2	7862400	0	1021000	0	0	2314500	4526900	0	2314500	21.1423	0	1.18072	22.1101
Q15006	ER membrane protein complex subunit 2	EMC2	2	2	0	0	0	1	0	1	0	0	0	1	0	1	10.1	10.1	297	0	4.2294	0	0	0	4.4	0	5.7	10927000	0	0	0	2309200	0	8618100	0	2309200	21.139	21.139	0	23.0389
O60264	SWI/SNF-related matrix-associated actin-dependent regulator of chromatin subfamily A member 5;Probable global transcription activator SNF2L1	SMARCA5;SMARCA1	5	5	0	0	4	1	2	0	0	0	4	1	2	0	4.7	4.7	1052	0	5.1048	0	0	3.5	0.9	1.8	0	22605000	0	0	12108000	2298400	8197800	0	0	2298400	21.1322	21.1322	22.9668	0
Q96AY3	Peptidyl-prolyl cis-trans isomerase FKBP10	FKBP10	3	3	0	0	0	1	1	1	0	0	0	1	1	1	5.2	5.2	582	0	4.0753	0	0	0	1.5	2.1	1.5	10346000	0	0	0	0	8072000	2273900	0	2273900	21.1167	0	22.9445	21.1167
F8W7U8	Double-strand break repair protein MRE11A	MRE11A	7	7	0	0	3	1	0	4	0	0	3	1	0	4	12.2	12.2	707	0	25.859	0	0	3.7	1.8	0	8.1	36833000	0	0	8743000	2227700	0	25863000	0	2227700	21.0871	21.0871	0	1.56469
U3KQ56	Glyoxylate reductase/hydroxypyruvate reductase	GRHPR	2	2	0	0	1	1	2	1	0	0	1	1	2	1	11.5	11.5	358	0	20.122	0	0	6.7	4.7	11.5	6.7	20715000	0	0	1356200	981510	2197700	16179000	0	2197700	21.0676	19.9046	21.0676	3.57648
P52788-2	Spermine synthase	SMS	3	3	1	0	0	1	1	1	1	0	0	1	1	1	12.8	12.8	313	0	7.3166	3.5	0	0	2.6	2.6	6.7	15210000	2713900	0	0	2190100	1724700	8581400	0	2190100	21.0626	-0.309371	20.7179	23.0328
E9PID8	Cleavage stimulation factor subunit 2;Cleavage stimulation factor subunit 2 tau variant	CSTF2;CSTF2T	4	4	1	0	1	1	0	4	1	0	1	1	0	4	15.8	15.8	438	0	65.151	2.5	0	2.5	2.5	0	15.8	40855000	691980	0	0	2140600	0	38022000	0	2140600	21.0296	1.62921	0	25.1803
P06400	Retinoblastoma-associated protein	RB1	2	2	0	0	0	2	0	1	0	0	0	2	0	1	3.7	3.7	928	0	17.636	0	0	0	3.7	0	2.4	6038800	0	0	0	2131200	0	3907700	0	2131200	21.0232	21.0232	0	21.8979
O43293	Death-associated protein kinase 3	DAPK3	2	2	0	0	0	1	0	1	0	0	0	1	0	1	5.3	5.3	454	0	3.986	0	0	0	1.5	0	3.7	7243200	0	0	0	2114300	0	5128800	0	2114300	21.0117	21.0117	0	22.2902
Q9H4L5-2	Oxysterol-binding protein-related protein 3	OSBPL3	2	2	0	0	0	0	1	1	0	0	0	0	1	1	3.5	3.5	856	0	5.9937	0	0	0	0	1.9	1.6	4919000	0	0	0	0	2069200	2849800	0	2069200	20.9806	0	20.9806	21.4424
Q5SRE5-2	Nucleoporin NUP188 homolog	NUP188	3	3	1	0	0	1	2	1	1	0	0	1	2	1	2.4	2.4	1638	0	5.6979	0.7	0	0	1	1.7	1	7038500	817030	0	0	1079800	3114600	2027000	0	2027000	20.9509	0.402303	21.5706	20.9509
G3V203	60S ribosomal protein L18	RPL18	3	3	0	0	3	1	1	3	0	0	3	1	1	3	23.2	23.2	164	0	94.432	0	0	23.2	7.9	7.9	23.2	100620000	0	0	33678000	2019900	1559600	63363000	0	2019900	20.9459	20.9459	20.5727	0.911834
Q08209-4	Serine/threonine-protein phosphatase 2B catalytic subunit alpha isoform;Serine/threonine-protein phosphatase	PPP3CA	4	4	0	1	0	1	0	4	0	1	0	1	0	4	19	19	289	0	9.4417	0	5.9	0	5.9	0	19	16857000	0	2283200	0	1983400	0	12590000	0	1983400	20.9195	20.9195	0	23.5858
B1AJS1	Astrotactin-1	ASTN1	2	2	1	0	0	1	0	1	1	0	0	1	0	1	1.8	1.8	1228	0.0028571	1.9211	0.9	0	0	0.9	0	0.9	14904000	8492300	0	0	1964300	0	4447200	0	1964300	20.9056	-2.11214	0	22.0845
H7C1G6	Autophagy-related protein 9A	ATG9A	2	2	0	0	0	1	1	2	0	0	0	1	1	2	9.4	9.4	244	0	4.6702	0	0	0	5.7	5.7	9.4	15744000	0	0	0	1709500	1959000	12076000	0	1959000	20.9017	20.7051	20.9017	23.5256
M0QZS6	SUMO-activating enzyme subunit 1;SUMO-activating enzyme subunit 1, N-terminally processed	SAE1	2	2	0	1	0	1	0	2	0	1	0	1	0	2	15.8	15.8	265	0	12.399	0	8.3	0	8.3	0	15.8	33849000	0	2871200	0	1944000	0	29034000	0	1944000	20.8906	20.8906	0	24.7912
Q96SK2-3	Transmembrane protein 209	TMEM209	2	2	0	0	0	1	0	2	0	0	0	1	0	2	6.6	6.6	519	0	5.4985	0	0	0	2.7	0	6.6	6212000	0	0	0	1942700	0	4269300	0	1942700	20.8896	20.8896	0	22.0256
C9JVX2	Integrator complex subunit 6	INTS6	3	3	0	0	0	0	2	2	0	0	0	0	2	2	22.1	22.1	131	0.00065189	3.0422	0	0	0	0	16.8	14.5	5216000	0	0	0	0	1935400	3280600	0	1935400	20.8842	0	20.8842	21.6455
Q8IVS2	Malonyl-CoA-acyl carrier protein transacylase, mitochondrial	MCAT	2	2	0	0	0	1	1	1	0	0	0	1	1	1	6.4	6.4	390	0	4.53	0	0	0	3.6	3.6	2.8	5055100	0	0	0	2381700	1928600	744790	0	1928600	20.8791	21.1836	20.8791	19.5065
H7C0R7	NADH-cytochrome b5 reductase 1	CYB5R1	2	2	0	0	0	1	0	1	0	0	0	1	0	1	12.4	12.4	226	0	4.9569	0	0	0	4	0	8.4	9806000	0	0	0	1915000	0	7891000	0	1915000	20.8689	20.8689	0	22.9118
H7C2T5	GDP-fucose protein O-fucosyltransferase 2	POFUT2	2	2	0	0	0	1	1	0	0	0	0	1	1	0	9.1	9.1	265	0.006074	1.6387	0	0	0	3.4	5.7	0	4435900	0	0	0	2529500	1906400	0	0	1906400	20.8624	21.2704	20.8624	0
Q9BTT6	Leucine-rich repeat-containing protein 1	LRRC1	3	2	0	2	0	1	1	1	0	2	0	1	1	0	8.6	6.1	524	0	4.1448	0	6.1	0	3.8	3.8	2.5	7396300	0	3101000	0	2429700	1865500	0	0	1865500	20.8311	21.2123	-0.733171	0
F5H5I6	G-rich sequence factor 1	GRSF1	2	2	0	0	1	1	0	2	0	0	1	1	0	2	10.8	10.8	362	0	7.2123	0	0	4.4	4.4	0	10.8	12293000	0	0	803010	1845400	0	9645100	0	1845400	20.8155	20.8155	0	3.58631
M0QZI4	Phospholipase D3	PLD3	2	2	0	2	0	1	0	2	0	2	0	1	0	2	10.9	10.9	201	0	3.2291	0	10.9	0	6	0	10.9	13393000	0	2503900	0	1793200	0	9095600	0	1793200	20.7741	20.7741	0	23.1167
Q9Y679-2	Ancient ubiquitous protein 1	AUP1	5	5	0	0	0	4	1	0	0	0	0	4	1	0	18	18	410	0	9.1667	0	0	0	14.4	3.7	0	10766000	0	0	0	9010700	1755200	0	0	1755200	20.7432	23.1032	20.7432	0
Q6P452	Annexin;Annexin A4	ANXA4	4	4	0	2	0	2	1	0	0	2	0	2	1	0	17.1	17.1	299	0	10.905	0	10.4	0	8.7	3	0	12281000	0	3975300	0	6550200	1755200	0	0	1755200	20.7432	22.6431	-1.17943	0
P61011-2	Signal recognition particle 54 kDa protein	SRP54	3	3	0	2	0	1	0	2	0	2	0	1	0	2	9.2	9.2	455	0	6.1399	0	5.5	0	2.4	0	6.2	17230000	0	5879400	0	1731600	0	9619000	0	1731600	20.7237	20.7237	0	23.1975
Q9HCC0	Methylcrotonoyl-CoA carboxylase beta chain, mitochondrial	MCCC2	4	4	0	2	0	1	1	1	0	2	0	1	1	1	9.4	9.4	563	0	5.9073	0	4.6	0	2	2.8	2	6139500	0	2365000	0	0	2047600	1727000	0	1727000	20.7198	0	-0.207906	20.7198
P20042	Eukaryotic translation initiation factor 2 subunit 2	EIF2S2	5	5	1	1	3	2	0	2	1	1	3	2	0	2	15	15	333	0	10.225	3.3	3.3	11.1	6.3	0	6.9	10031000	0	0	3071200	1705700	0	5254400	0	1705700	20.7019	20.7019	0	0.774724
Q5JY65	Crooked neck-like protein 1	CRNKL1	4	4	0	2	0	1	1	0	0	2	0	1	1	0	6.2	6.2	836	0	5.5082	0	3.1	0	1.1	2	0	5742400	0	2238900	0	1702900	1800600	0	0	1702900	20.6996	20.6996	-0.314312	0
Q9UP95-4	Solute carrier family 12 member 4;Solute carrier family 12 member 6	SLC12A4;SLC12A6	2	2	0	0	0	0	1	2	0	0	0	0	1	2	2.8	2.8	780	0.0018061	2.3141	0	0	0	0	1	2.8	9854200	0	0	0	0	1697100	8157100	0	1697100	20.6946	0	20.6946	22.9596
P51116	Fragile X mental retardation syndrome-related protein 2	FXR2	4	2	1	0	1	2	2	3	0	0	0	1	1	1	9.4	6.2	673	0	3.5284	1.2	0	1.2	3.3	3.3	7.3	3891500	0	0	0	1659800	1659600	572080	0	1659600	20.6624	20.6626	20.6624	19.1259
K7ERI8	Ras-related protein Rab-5C;Ras-related protein Rab-5B;Ras-related protein Rab-5A	RAB5C;RAB5B;RAB5A	3	3	0	0	2	1	0	1	0	0	2	1	0	1	21.7	21.7	161	0	6.8828	0	0	13	8.7	0	6.8	12168000	0	0	5469600	1655400	0	5042800	0	1655400	20.6587	20.6587	0	-0.11721
Q86WA8-2	Lon protease homolog 2, peroxisomal	LONP2	2	2	0	0	0	1	2	0	0	0	0	1	2	0	2.5	2.5	808	0.00064185	2.918	0	0	0	1.5	2.5	0	5899100	0	0	0	1647200	4251900	0	0	1647200	20.6516	20.6516	22.0197	0
J3KTF8	Rho GDP-dissociation inhibitor 1	ARHGDIA	4	4	0	0	1	1	1	4	0	0	1	1	1	4	39.9	39.9	193	0	96.173	0	0	7.3	7.8	7.8	39.9	79185000	0	0	2721000	1301900	1596000	73566000	0	1596000	20.606	20.3122	20.606	4.75683
O75844	CAAX prenyl protease 1 homolog	ZMPSTE24	2	2	0	0	0	0	1	1	0	0	0	0	1	1	6.9	6.9	475	0	6.0342	0	0	0	0	2.7	4.2	6682800	0	0	0	0	1595100	5087700	0	1595100	20.6052	0	20.6052	22.2786
H0Y6T7	Nicastrin	NCSTN	2	2	0	0	1	1	0	2	0	0	1	1	0	2	8.4	8.4	275	0	3.4512	0	0	4	4	0	8.4	26050000	0	0	1914400	1591400	0	22545000	0	1591400	20.6019	20.6019	0	3.55784
P52701-2	DNA mismatch repair protein Msh6	MSH6	3	3	0	1	0	1	0	3	0	1	0	1	0	3	3.3	3.3	1068	0	6.6983	0	1.1	0	1.1	0	3.3	15490000	0	651860	0	1553500	0	13285000	0	1553500	20.5671	20.5671	0	23.6633
P50570-3	Dynamin-2;Dynamin-1	DNM2;DNM1	2	2	0	0	0	0	1	1	0	0	0	0	1	1	2.5	2.5	866	0	3.4285	0	0	0	0	1.2	1.4	5252700	0	0	0	0	1552500	3700200	0	1552500	20.5662	0	20.5662	21.8192
Q14980-2	Nuclear mitotic apparatus protein 1	NUMA1	4	4	0	0	4	1	1	1	0	0	4	1	1	1	3.1	3.1	2101	0	9.2436	0	0	3.1	0.8	0.8	0.8	16882000	0	0	10320000	976250	1547700	4038100	0	1547700	20.5617	19.8969	20.5617	-1.35369
Q92820	Gamma-glutamyl hydrolase	GGH	2	2	0	0	0	0	1	1	0	0	0	0	1	1	5	5	318	0	4.6024	0	0	0	0	4.7	5	10010000	0	0	0	0	1541700	8468000	0	1541700	20.5561	0	20.5561	23.0136
Q92828	Coronin-2A	CORO2A	2	2	0	0	2	1	0	1	0	0	2	1	0	1	4.4	4.4	525	0	4.2878	0	0	4.4	2.1	0	2.3	13396000	0	0	3169700	1510500	0	8716000	0	1510500	20.5266	20.5266	0	1.45932
E9PNW8	Fatty acyl-CoA reductase 1	FAR1	2	2	0	1	1	1	0	1	0	1	1	1	0	1	6.3	6.3	335	0.0017921	2.2534	0	2.7	3.6	3.6	0	3.6	5653300	0	0	1713300	1505200	0	2434800	0	1505200	20.5215	20.5215	0	0.507025
Q8N556	Actin filament-associated protein 1	AFAP1	2	2	0	0	0	2	1	0	0	0	0	2	1	0	3.4	3.4	730	0	3.6074	0	0	0	3.4	2.2	0	4726700	0	0	0	3229400	1497400	0	0	1497400	20.514	21.6228	20.514	0
Q9NXF1-2	Testis-expressed sequence 10 protein	TEX10	6	6	0	0	0	1	0	5	0	0	0	1	0	5	7.8	7.8	913	0	25.587	0	0	0	1.4	0	6.4	37598000	0	0	0	1484200	0	36114000	0	1484200	20.5013	20.5013	0	25.1061
O00505	Importin subunit alpha-4	KPNA3	3	3	0	1	0	0	1	1	0	1	0	0	1	1	7.3	7.3	521	0	3.6385	0	2.5	0	0	3.1	1.7	14087000	0	1458900	0	0	1482000	11146000	0	1482000	20.4991	0	0.0226645	23.41
F8W8W4	Prenylcysteine oxidase 1	PCYOX1	4	4	0	0	0	1	1	2	0	0	0	1	1	2	18.4	18.4	293	0	15.56	0	0	0	2.7	4.1	11.6	28244000	0	0	0	1460600	0	26783000	0	1460600	20.4781	20.4781	0	24.6748
Q9BSC4-2	Nucleolar protein 10	NOL10	2	2	0	0	1	0	1	1	0	0	1	0	1	1	3.1	3.1	638	0.00065359	3.0583	0	0	1.6	0	1.6	1.6	5815700	0	0	2739500	0	1455400	1620700	0	1455400	20.473	0	20.473	-0.757296
Q5VT52-2	Regulation of nuclear pre-mRNA domain-containing protein 2	RPRD2	3	3	0	2	0	2	2	1	0	2	0	2	2	1	4	4	1424	0	5.0192	0	2.2	0	2.7	2.2	1.3	5930100	0	2046000	0	1435100	1011800	1437300	0	1435100	20.4527	20.4527	-1.01588	20.4549
O14802	DNA-directed RNA polymerase III subunit RPC1	POLR3A	3	3	0	1	0	0	1	1	0	1	0	0	1	1	2.9	2.9	1390	0	11.467	0	1.2	0	0	0.6	1.1	5102600	0	1089800	0	0	1406100	2606700	0	1406100	20.4233	0	0.367636	21.3138
J3KQ37	RANBP2-like and GRIP domain-containing protein 5/6;RANBP2-like and GRIP domain-containing protein 8	RGPD8;RGPD5	9	1	4	2	2	7	6	5	0	0	0	1	1	1	6.4	0.8	1625	0.0033708	1.7765	2.9	1.3	1.6	4.9	4.2	3.8	4665100	0	0	0	1376400	1404400	1884300	0	1404400	20.4215	20.3925	20.4215	20.8456
Q6NUQ4-2	Transmembrane protein 214	TMEM214	2	2	0	0	0	2	1	0	0	0	0	2	1	0	3.3	3.3	644	0.0033576	1.7447	0	0	0	3.3	1.9	0	3217400	0	0	0	1836400	1381100	0	0	1381100	20.3974	20.8084	20.3974	0
Q92665	28S ribosomal protein S31, mitochondrial	MRPS31	2	2	0	0	1	1	0	1	0	0	1	1	0	1	5.8	5.8	395	0	7.8713	0	0	3.8	2	0	3.8	21732000	0	0	3781800	1372900	0	16577000	0	1372900	20.3888	20.3888	0	2.13204
Q9NXE4-2	Sphingomyelin phosphodiesterase 4	SMPD4	4	4	0	1	0	1	1	4	0	1	0	1	1	4	6.4	6.4	798	0	39.573	0	1.4	0	1.4	1.4	6.4	23956000	0	637130	0	889140	1372800	21057000	0	1372800	20.3887	19.7621	1.10746	24.3278
Q9NR30-2	Nucleolar RNA helicase 2	DDX21	16	15	0	0	8	1	0	14	0	0	8	0	0	14	27.7	27.7	715	0	64.913	0	0	13.4	2.1	0	23.8	497880000	0	0	123300000	1372800	0	373210000	0	1372800	20.3887	20.3887	0	1.59781
E9PP50	Cofilin-1;Cofilin-2	CFL1;CFL2	2	2	0	0	0	1	0	1	0	0	0	1	0	1	14.5	14.5	159	0.0023447	2.0634	0	0	0	7.5	0	6.9	4065100	0	0	0	1370000	0	2695100	0	1370000	20.3857	20.3857	0	21.3619
C9JA08	60S ribosomal export protein NMD3	NMD3	2	2	0	0	0	1	0	1	0	0	0	1	0	1	5.9	5.9	529	0	3.5865	0	0	0	2.6	0	3.2	6592500	0	0	0	5230900	0	1361600	0	1361600	20.3769	22.3186	0	20.3769
E9PBS1	Multifunctional protein ADE2;Phosphoribosylaminoimidazole-succinocarboxamide synthase;Phosphoribosylaminoimidazole carboxylase	PAICS	4	4	0	3	0	1	0	4	0	3	0	1	0	4	15	15	413	0	15.142	0	11.1	0	2.4	0	15	39142000	0	3933300	0	1346400	0	33863000	0	1346400	20.3607	20.3607	0	25.0132
Q9BWD1	Acetyl-CoA acetyltransferase, cytosolic	ACAT2	2	2	0	0	0	1	0	2	0	0	0	1	0	2	6.5	6.5	397	0	6.2868	0	0	0	3.8	0	6.5	20949000	0	0	0	1338000	0	19611000	0	1338000	20.3516	20.3516	0	24.2252
Q7Z6Z7-2	E3 ubiquitin-protein ligase HUWE1	HUWE1	6	6	0	4	0	2	1	1	0	4	0	2	1	1	2.2	2.2	4358	0	9.0448	0	1.5	0	0.7	0.3	0.3	9637600	0	5000300	0	1333100	1031300	2272900	0	1333100	20.3464	20.3464	-2.27755	21.1161
Q29RF7	Sister chromatid cohesion protein PDS5 homolog A	PDS5A	2	2	0	1	0	1	0	1	0	1	0	1	0	1	2.5	2.5	1337	0.00064767	3.002	0	1.2	0	1.2	0	1.3	7295100	0	1062100	0	1332400	0	4900500	0	1332400	20.3456	20.3456	0	22.2245
H3BNW0	THUMP domain-containing protein 1	THUMPD1	2	2	0	0	0	1	0	2	0	0	0	1	0	2	11	11	145	0	19.292	0	0	0	10.3	0	11	11222000	0	0	0	1330900	0	9890900	0	1330900	20.344	20.344	0	23.2377
H0Y4T7	Metastasis-associated protein MTA1	MTA1	2	2	0	0	0	1	1	0	0	0	0	1	1	0	6.5	6.5	511	0.00063816	2.8613	0	0	0	4.1	2.3	0	3593700	0	0	0	1307400	2286300	0	0	1307400	20.3183	20.3183	21.1246	0
P56537	Eukaryotic translation initiation factor 6	EIF6	3	3	0	0	3	1	0	3	0	0	3	1	0	3	17.1	17.1	245	0	110.86	0	0	17.1	5.7	0	17.1	61688000	0	0	16250000	1300800	0	44137000	0	1300800	20.311	20.311	0	1.44155
Q9UH99-3	SUN domain-containing protein 2	SUN2	3	3	0	2	0	2	0	1	0	2	0	2	0	1	6.6	6.6	713	0	6.7788	0	4.5	0	4.5	0	2.1	6241900	0	2714600	0	2235200	0	1292200	0	1292200	20.3014	21.092	0	20.3014
H3BSA1	Casein kinase II subunit alpha	CSNK2A2	2	2	0	0	0	1	1	0	0	0	0	1	1	0	10.4	10.4	230	0.00063052	2.7629	0	0	0	4.8	5.7	0	3460300	0	0	0	2173900	1286400	0	0	1286400	20.2949	21.0519	20.2949	0
B5MCN0	Atlastin-2	ATL2	2	2	0	0	0	0	1	1	0	0	0	0	1	1	9.7	9.7	413	0	8.9565	0	0	0	0	4.6	5.1	9418700	0	0	0	0	1265200	8153400	0	1265200	20.2709	0	20.2709	22.959
O95400	CD2 antigen cytoplasmic tail-binding protein 2	CD2BP2	2	2	0	0	0	2	0	1	0	0	0	2	0	1	7	7	341	0	5.8785	0	0	0	7	0	3.2	6194600	0	0	0	4976300	0	1218200	0	1218200	20.2163	22.2466	0	20.2163
Q9Y6D9-3	Mitotic spindle assembly checkpoint protein MAD1	MAD1L1	2	2	0	0	0	0	1	2	0	0	0	0	1	2	3.2	3.2	626	0	3.6563	0	0	0	0	1.3	3.2	5403600	0	0	0	0	1194100	4209500	0	1194100	20.1875	0	20.1875	22.0052
Q7Z6R9	Transcription factor AP-2-delta;Transcription factor AP-2 gamma;Transcription factor AP-2-alpha;Transcription factor AP-2-epsilon;Transcription factor AP-2-beta	TFAP2D;TFAP2A;TFAP2C;TFAP2E;TFAP2B	2	2	0	0	0	1	1	0	0	0	0	1	1	0	4	4	452	0.0055617	1.6949	0	0	0	2	2	0	3114300	0	0	0	1194000	1920300	0	0	1194000	20.1874	20.1874	20.8729	0
E9PNX0	FYVE, RhoGEF and PH domain-containing protein 4	FGD4	2	2	0	1	0	1	1	1	0	1	0	1	1	1	9.8	9.8	235	0.0023296	2.0322	0	5.5	0	5.5	5.5	4.3	6341500	0	954140	0	677470	1193500	3516400	0	1193500	20.1868	19.3698	0.322926	21.7457
Q08426-2	Peroxisomal bifunctional enzyme;Enoyl-CoA hydratase/3,2-trans-enoyl-CoA isomerase;3-hydroxyacyl-CoA dehydrogenase	EHHADH	2	2	0	0	0	1	0	1	0	0	0	1	0	1	5.6	5.6	627	0.00062933	2.7485	0	0	0	2.7	0	2.9	6008000	0	0	0	1182500	0	4825500	0	1182500	20.1734	20.1734	0	22.2022
Q96HY6-2	DDRGK domain-containing protein 1	DDRGK1	3	3	0	0	2	1	0	2	0	0	2	1	0	2	14.7	14.7	313	0	5.9956	0	0	10.2	6.1	0	8.6	20046000	0	0	4123900	1157400	0	14765000	0	1157400	20.1425	20.1425	0	1.8401
Q9NQG5	Regulation of nuclear pre-mRNA domain-containing protein 1B	RPRD1B	3	3	0	2	0	1	0	1	0	2	0	1	0	1	13.5	13.5	326	0	72.252	0	8.6	0	4.9	0	4.9	15429000	0	2087300	0	1142200	0	12199000	0	1142200	20.1234	20.1234	0	23.5403
A6NEM5	GPI-anchor transamidase	PIGK	2	2	0	0	0	0	1	2	0	0	0	0	1	2	6.9	6.9	332	0	4.3408	0	0	0	0	3.3	6.9	23614000	0	0	0	0	1106000	22508000	0	1106000	20.0769	0	20.0769	24.4239
Q8NI36	WD repeat-containing protein 36	WDR36	3	3	0	0	1	1	0	1	0	0	1	1	0	1	4.3	4.3	951	0	6.8684	0	0	1.5	1.3	0	1.6	11276000	0	0	2303300	1104500	0	7867800	0	1104500	20.075	20.075	0	1.77226
H0Y4P3	Protein VPRBP	VPRBP	2	2	0	0	0	1	1	1	0	0	0	1	1	1	1.8	1.8	1078	0.0076087	1.5258	0	0	0	1	1	0.7	2886200	0	0	0	1258800	1100300	527100	0	1100300	20.0695	20.2636	20.0695	19.0077
M0R061	Coatomer subunit epsilon	COPE	2	2	0	1	0	0	1	1	0	1	0	0	1	1	21.2	21.2	146	0	6.5788	0	6.8	0	0	6.8	14.4	15911000	0	1101400	0	0	1084500	13725000	0	1084500	20.0486	0	-0.0223085	23.7103
Q6P2E9-2	Enhancer of mRNA-decapping protein 4	EDC4	2	2	0	0	0	1	0	1	0	0	0	1	0	1	3.4	3.4	1020	0	10.178	0	0	0	2	0	1.5	6472400	0	0	0	5392700	0	1079700	0	1079700	20.0422	22.3626	0	20.0422
Q7L523	Ras-related GTP-binding protein A;Ras-related GTP-binding protein B	RRAGA;RRAGB	2	2	0	0	1	0	1	1	0	0	1	0	1	1	6.7	6.7	313	0	3.6121	0	0	3.5	0	3.2	3.5	4402300	0	0	1944100	0	1383200	1075000	0	1075000	20.0359	0	20.3996	-0.854766
O94855	Protein transport protein Sec24D	SEC24D	3	3	0	1	0	1	0	2	0	1	0	1	0	2	4	4	1032	0	3.956	0	1.5	0	1.5	0	2.5	8983400	0	1139900	0	1069600	0	6773900	0	1069600	20.0286	20.0286	0	22.6916
Q8NBM4-4	Ubiquitin-associated domain-containing protein 2	UBAC2	2	2	0	1	0	1	0	1	0	1	0	1	0	1	17.2	17.2	157	0	3.294	0	10.2	0	10.2	0	7	4840800	0	1198700	0	1064600	0	2577500	0	1064600	20.0219	20.0219	0	21.2975
P11388	DNA topoisomerase 2-alpha	TOP2A	4	4	0	0	2	0	1	1	0	0	2	0	1	1	3.3	3.3	1531	0	8.2094	0	0	1.6	0	0.8	0.8	13146000	0	0	5829500	0	1063000	6253500	0	1063000	20.0197	0	20.0197	0.101292
M0QWZ7	Serine--tRNA ligase, mitochondrial	SARS2	4	4	0	1	0	1	1	3	0	1	0	1	1	3	14.9	14.9	518	0	6.3904	0	2.9	0	2.9	2.3	12.5	19743000	0	853310	0	1055900	996410	16837000	0	1055900	20.01	20.01	0.22367	24.0051
P31939-2	Bifunctional purine biosynthesis protein PURH;Phosphoribosylaminoimidazolecarboxamide formyltransferase;IMP cyclohydrolase	ATIC	4	4	0	0	1	1	0	2	0	0	1	1	0	2	9.5	9.5	591	0	7.6847	0	0	2.2	2.9	0	4.4	14264000	0	0	1227000	1035700	0	12001000	0	1035700	19.9822	19.9822	0	3.28995
Q07960	Rho GTPase-activating protein 1	ARHGAP1	3	3	0	0	0	1	0	2	0	0	0	1	0	2	7.3	7.3	439	0.0006435	2.9479	0	0	0	2.7	0	4.6	13098000	0	0	0	1029400	0	12069000	0	1029400	19.9734	19.9734	0	23.5248
Q8TB22-3	Spermatogenesis-associated protein 20	SPATA20	2	2	0	0	0	1	1	1	0	0	0	1	1	1	4.2	4.2	742	0.0006398	2.8929	0	0	0	2	2	2.2	3071600	0	0	0	1025600	1385000	661060	0	1025600	19.968	19.968	20.4015	19.3344
F2Z2V0	Copine-1	CPNE1	4	4	0	0	0	0	1	3	0	0	0	0	1	3	9.2	9.2	533	0	10.623	0	0	0	0	2.6	6.6	32313000	0	0	0	0	1022800	31290000	0	1022800	19.9641	0	19.9641	24.8992
I3L1L3	Myb-binding protein 1A	MYBBP1A	8	8	0	0	1	1	1	8	0	0	1	1	1	8	7.4	7.4	1252	0	60.654	0	0	1	1.2	1.2	7.4	69841000	0	0	2432600	758350	1022000	65628000	0	1022000	19.963	19.5325	19.963	4.75374
I3L4H1	Phosphatidylinositol transfer protein alpha isoform	PITPNA	2	2	0	0	0	1	0	1	0	0	0	1	0	1	9.6	9.6	209	0	3.7929	0	0	0	3.3	0	6.2	4133800	0	0	0	1017600	0	3116200	0	1017600	19.9567	19.9567	0	21.5714
J3KNH7	Sentrin-specific protease 3	SENP3	2	2	0	0	0	2	1	0	0	0	0	2	1	0	4.7	4.7	573	0.00065789	3.1239	0	0	0	4.7	3.1	0	4561600	0	0	0	3554400	1007200	0	0	1007200	19.9419	21.7612	19.9419	0
B7Z1N3	GPI transamidase component PIG-T	PIGT	3	3	0	0	0	1	0	2	0	0	0	1	0	2	10.4	10.4	316	0	5.3084	0	0	0	2.5	0	7.9	11434000	0	0	0	1000400	0	10434000	0	1000400	19.9321	19.9321	0	23.3148
O60664-4	Perilipin-3	PLIN3	4	4	0	1	0	1	0	3	0	1	0	1	0	3	14.5	14.5	422	0	60.685	0	4	0	3.3	0	11.1	24204000	0	933860	0	992280	0	22277000	0	992280	19.9204	19.9204	0	24.4091
I3L4X2	Multidrug resistance-associated protein 1	ABCC1	4	4	0	0	0	0	1	3	0	0	0	0	1	3	3.7	3.7	1440	0	27.725	0	0	0	0	0.9	2.8	13513000	0	0	0	0	959730	12553000	0	959730	19.8723	0	19.8723	23.5815
P18615	Negative elongation factor E	NELFE	3	3	0	0	0	0	1	3	0	0	0	0	1	3	15.3	15.3	380	0	10.161	0	0	0	0	5.8	15.3	14631000	0	0	0	0	943150	13688000	0	943150	19.8471	0	19.8471	23.7064
I3L159	Heme oxygenase 2	HMOX2	5	5	0	0	2	1	1	5	0	0	2	1	1	5	32.3	32.3	229	0	99.734	0	0	5.7	7	5.7	32.3	74563000	0	0	2717300	913590	437840	70494000	0	913590	19.8012	19.8012	18.74	4.69725
F5H658	ATP-dependent RNA helicase DHX8	DHX8	2	1	0	1	0	2	1	1	0	1	0	1	1	0	2.2	1.4	1181	1	-2	0	1.4	0	2.2	1.4	0.8	2628900	0	633950	0	898720	1096200	0	0	898720	19.7775	19.7775	0.79007	0
Q9NZT2-2	Opioid growth factor receptor	OGFR	2	2	0	0	0	0	1	1	0	0	0	0	1	1	5	5	657	0	4.8318	0	0	0	0	2.6	2.4	6269000	0	0	0	0	864450	5404600	0	864450	19.7214	0	19.7214	22.3658
E7EQ29	Beta-galactosidase	GLB1	2	2	0	0	0	1	0	2	0	0	0	1	0	2	4.6	4.6	546	0	5.6681	0	0	0	2.7	0	4.6	9626100	0	0	0	860270	0	8765800	0	860270	19.7144	19.7144	0	23.0635
Q15417-3	Calponin-3	CNN3	7	7	0	0	0	1	0	6	0	0	0	1	0	6	33.2	33.2	283	0	21.158	0	0	0	4.9	0	28.3	20620000	0	0	0	857530	0	19762000	0	857530	19.7098	19.7098	0	24.2362
M0R0Y2	Alpha-soluble NSF attachment protein	NAPA	2	2	0	0	0	1	0	2	0	0	0	1	0	2	11.7	11.7	256	0	3.6218	0	0	0	5.1	0	11.7	13086000	0	0	0	856370	0	12229000	0	856370	19.7079	19.7079	0	23.5438
O15042-3	U2 snRNP-associated SURP motif-containing protein	U2SURP	3	3	0	2	0	1	2	1	0	2	0	1	2	1	5.2	5.2	620	0	4.4788	0	3.2	0	1.9	3.2	1.9	4901200	0	1529700	0	785820	2206000	379640	0	785820	19.5838	19.5838	0.528184	18.5343
Q9Y676	28S ribosomal protein S18b, mitochondrial	MRPS18B	3	3	0	0	0	2	1	0	0	0	0	2	1	0	17.8	17.8	258	0	3.6751	0	0	0	11.2	6.6	0	3730800	0	0	0	3028900	701850	0	0	701850	19.4208	21.5304	19.4208	0
P49790-2	Nuclear pore complex protein Nup153	NUP153	5	5	0	0	2	0	1	5	0	0	2	0	1	5	4.7	4.7	1433	0	13.048	0	0	1.6	0	0.9	4.7	26520000	0	0	3391100	0	683820	22445000	0	683820	19.3833	0	19.3833	2.72657
H0Y6I0	Golgin subfamily A member 4	GOLGA4	3	3	0	0	0	0	1	2	0	0	0	0	1	2	2.2	2.2	2099	0	3.2724	0	0	0	0	0.6	1.7	19921000	0	0	0	0	676260	19245000	0	676260	19.3672	0	19.3672	24.198
P61313	60S ribosomal protein L15;Ribosomal protein L15	RPL15	3	3	0	0	2	1	0	2	0	0	2	1	0	2	11.3	11.3	204	0	3.2658	0	0	7.8	4.4	0	7.8	10481000	0	0	7631500	595570	0	2253900	0	595570	19.1839	19.1839	0	-1.75954
Q8WVM0	Dimethyladenosine transferase 1, mitochondrial	TFB1M	2	2	0	0	0	1	1	0	0	0	0	1	1	0	6.4	6.4	346	0.0076796	1.579	0	0	0	4	2.3	0	3309900	0	0	0	566130	2743800	0	0	566130	19.1108	19.1108	21.3877	0
D6RGG3	Collagen alpha-1(XII) chain	COL12A1	3	3	0	1	0	1	1	0	0	1	0	1	1	0	1.3	1.3	3062	0.00060864	2.3886	0	0.4	0	0.4	0.5	0	1608500	0	405640	0	542950	659860	0	0	542950	19.0505	19.0505	0.70196	0
Q9UKN8	General transcription factor 3C polypeptide 4	GTF3C4	2	2	0	0	0	0	1	1	0	0	0	0	1	1	2.3	2.3	822	0.00062383	2.6543	0	0	0	0	1.1	1.2	1569200	0	0	0	0	1085900	483250	0	483250	18.8824	0	20.0505	18.8824
P67936-2	Tropomyosin alpha-4 chain	TPM4	18	3	5	5	9	7	6	10	0	0	2	3	0	1	48.2	8.8	284	0	11.026	18.3	19.7	31.3	22.5	10.6	30.3	13470000	0	0	1836400	11184000	0	449680	0	449680	18.7785	23.4149	0	-2.02991
Q9H0U3	Magnesium transporter protein 1	MAGT1	2	2	0	0	1	1	1	0	0	0	1	1	1	0	5.7	5.7	335	0	4.0468	0	0	2.7	3	2.7	0	10036000	0	0	8311500	1346100	378350	0	0	378350	18.5294	20.3604	18.5294	0
C9IZN7	Protein TBRG4	TBRG4	2	2	0	0	0	1	0	1	0	0	0	1	0	1	8.1	8.1	283	0	4.5318	0	0	0	3.9	0	4.2	4274900	0	0	0	340180	0	3934700	0	340180	18.3759	18.3759	0	21.9078
Q9H3N1	Thioredoxin-related transmembrane protein 1	TMX1	2	2	0	0	1	1	0	1	0	0	1	1	0	1	8.2	8.2	280	0	4.2017	0	0	4.3	4.3	0	3.9	6854400	0	0	2247600	4410000	0	196760	0	196760	17.5861	22.0723	0	-3.51388
Q9BTV4	Transmembrane protein 43	TMEM43	11	11	1	3	1	4	4	8	1	3	1	4	4	8	43	43	400	0	323.31	2.2	11.8	2.2	11	11.5	37.5	388490000	984180	6133100	1143700	49270000	29331000	301630000	1143700	49270000	5.42893	5.64564	2.25774	8.04293
O43852-2	Calumenin	CALU	7	7	0	2	2	4	2	6	0	2	2	4	2	6	21.9	21.9	315	0	32.249	0	11.1	6.3	7.9	7.3	14.9	250890000	0	2119300	26316000	126380000	15058000	81010000	2119300	81010000	5.25644	26.9132	2.82887	1.62216
Q13148-4	TAR DNA-binding protein 43	TARDBP	3	3	1	1	0	3	1	2	1	1	0	3	1	2	13.1	13.1	298	0	74.871	6	4	0	13.1	6	10.1	106500000	7271400	987540	0	43530000	19203000	35511000	987540	35511000	5.16828	2.5817	4.28135	25.0818
P50995-2	Annexin A11	ANXA11	5	5	1	3	0	4	2	0	1	3	0	4	2	0	13.3	13.3	472	0	30.703	3.4	8.5	0	11.4	5.5	0	33207000	326960	3013200	0	20156000	9711400	0	326960	9711400	4.89249	5.94595	1.68838	0
O95292	Vesicle-associated membrane protein-associated protein B/C	VAPB	11	10	1	2	0	4	5	9	1	1	0	3	4	8	43.2	43.2	243	0	143.08	6.6	11.5	0	24.7	28.4	34.6	170040000	820580	5823200	0	16535000	22850000	124010000	820580	22850000	4.79941	4.33274	1.97231	26.8859
Q9Y6C9	Mitochondrial carrier homolog 2	MTCH2	6	6	1	1	0	4	2	3	1	1	0	4	2	3	28.1	28.1	303	0	41.911	3	5.3	0	17.2	7.9	15.8	51212000	2483000	828610	0	20422000	2694000	24785000	828610	20422000	4.62329	3.03997	1.70098	24.563
E9PDI4	Ladinin-1	LAD1	5	5	0	1	1	4	1	1	0	1	1	4	1	1	11.1	11.1	531	0	9.7006	0	2.4	2.4	9.4	1.7	1.7	30682000	0	427690	1693300	12481000	6156100	9923400	427690	9923400	4.5362	23.5732	3.84738	2.551
P49748-2	Very long-chain specific acyl-CoA dehydrogenase, mitochondrial	ACADVL	12	12	2	3	2	5	8	9	2	3	2	5	8	9	23.9	23.9	633	0	83.925	4.7	6	3	9	14.2	21.5	329040000	1496200	5232700	2395000	38248000	54001000	227670000	2395000	54001000	4.49489	4.67601	3.36736	6.57077
P55084-2	Trifunctional enzyme subunit beta, mitochondrial;3-ketoacyl-CoA thiolase	HADHB	11	11	2	3	2	6	5	9	2	3	2	6	5	9	33.8	33.8	452	0	107.3	7.1	8.4	4.4	13.5	15.3	31.9	418310000	7454400	19426000	4679200	155980000	47428000	183350000	7454400	155980000	4.38713	4.38713	1.28775	5.29219
Q9Y512	Sorting and assembly machinery component 50 homolog	SAMM50	3	3	0	1	1	2	2	2	0	1	1	2	2	2	5.8	5.8	469	0	3.4847	0	1.7	2.6	3.2	3.2	3.2	33800000	0	3917000	492370	10971000	8445200	9974600	492370	9974600	4.34044	23.3872	1.10838	4.34044
Q9UBV2	Protein sel-1 homolog 1	SEL1L	3	3	1	1	0	2	1	2	1	1	0	2	1	2	6.5	6.5	794	0	17.365	2.6	2.6	0	5.2	2.5	3.9	44400000	752190	1396800	0	14666000	7777500	19807000	752190	14666000	4.28523	4.28523	2.47718	24.2395
P62906	60S ribosomal protein L10a	RPL10A	13	13	2	3	7	7	7	10	2	3	7	7	7	10	42.4	42.4	217	0	101.41	13.8	18	25.3	35	25.3	38.2	1221100000	7573200	5027800	476150000	144510000	92734000	495080000	7573200	144510000	4.25412	4.25412	4.2051	0.0562455
J3KSW8	Myosin phosphatase Rho-interacting protein	MPRIP	8	8	1	0	8	5	4	3	1	0	8	5	4	3	14.6	14.6	844	0	48.013	2.1	0	14.6	10.1	8.3	7.9	56485000	418690	0	33140000	7844100	4814500	10268000	418690	7844100	4.22765	4.22765	22.199	-1.69042
P48735-2	Isocitrate dehydrogenase [NADP], mitochondrial	IDH2	12	11	1	4	1	5	8	8	1	4	1	4	8	7	34.8	34.8	400	0	80.129	2.8	12	3.2	14.8	24.8	28.2	214130000	2472400	9835300	0	22873000	44341000	134600000	2472400	44341000	4.16466	3.20966	2.1726	27.0041
E9PMP7	LIM domain only protein 7	LMO7	7	7	1	2	0	6	3	2	1	2	0	6	3	2	13.4	13.4	1045	0	44.736	1.3	3.8	0	12.1	6.6	3.9	79203000	1159200	3072900	0	34944000	20633000	19394000	1159200	20633000	4.15375	4.91384	2.74728	24.2091
Q99460-2	26S proteasome non-ATPase regulatory subunit 1	PSMD1	7	7	0	1	2	2	4	7	0	1	2	2	4	7	10.3	10.3	922	0	82.944	0	0.9	3.3	3.3	5.4	10.3	114100000	0	829390	4869200	5706500	14126000	88570000	829390	14126000	4.09016	22.4442	4.09016	4.18506
P12931	Proto-oncogene tyrosine-protein kinase Src	SRC	4	4	1	1	0	3	1	2	1	1	0	3	1	2	9.5	9.5	536	0	108.01	3	3	0	7.1	3	5.4	40693000	705970	1703900	0	11523000	2599000	24161000	705970	11523000	4.02877	4.02877	0.609116	24.5262
P43686	26S protease regulatory subunit 6B	PSMC4	12	12	0	4	1	6	3	8	0	4	1	6	3	8	40.9	40.9	418	0	88.551	0	15.3	2.2	16.7	9.8	28.5	209290000	0	8434500	2411100	36884000	20361000	141200000	2411100	36884000	3.93523	25.1365	1.27143	5.8719
P55060-4	Exportin-2	CSE1L	10	10	1	1	0	2	3	10	1	1	0	2	3	10	15.2	15.2	915	0	90.584	0.9	0.9	0	1.7	3.6	15.2	213720000	8014700	1274900	0	4915700	19467000	180040000	1274900	19467000	3.93257	-0.705252	3.93257	27.4237
P11177-2	Pyruvate dehydrogenase E1 component subunit beta, mitochondrial	PDHB	6	6	1	2	4	2	2	6	1	2	4	2	2	6	23.2	23.2	341	0	82.836	3.2	8.2	16.1	7.9	9.4	23.2	164470000	1401000	1123600	12220000	20893000	12265000	116570000	1401000	20893000	3.89849	3.89849	3.44835	3.25388
H3BU82	Aladin	AAAS	4	4	1	2	0	2	3	0	1	2	0	2	3	0	13.1	13.1	358	0	5.5961	3.6	6.1	0	6.7	10.1	0	23573000	441870	4713200	0	6002800	12415000	0	441870	6002800	3.76394	3.76394	1.39731	0
P00367	Glutamate dehydrogenase 1, mitochondrial	GLUD1	19	19	4	10	5	15	13	14	4	10	5	15	13	14	40	40	558	0	147.98	9.3	22	11.3	31	29.7	31.4	1121100000	14716000	114020000	18881000	241710000	235620000	496170000	18881000	241710000	3.67827	4.03782	1.04718	4.71583
P49257	Protein ERGIC-53	LMAN1	7	7	4	3	2	4	6	5	4	3	2	4	6	5	13.3	13.3	510	0	51.952	6.1	6.1	3.7	6.1	12.7	10.4	374530000	8310100	9418500	9228800	116580000	81949000	149040000	9228800	116580000	3.65903	3.81031	3.12116	4.01341
P02786	Transferrin receptor protein 1;Transferrin receptor protein 1, serum form	TFRC	11	11	0	1	2	5	6	10	0	1	2	5	6	10	17.9	17.9	760	0	146.95	0	1.8	2.9	8.3	10.1	16.6	261330000	0	2605100	7120700	19587000	32530000	199490000	2605100	32530000	3.64236	24.2234	3.64236	4.80815
Q9Y305-3	Acyl-coenzyme A thioesterase 9, mitochondrial	ACOT9	10	10	1	2	2	5	3	5	1	2	2	5	3	5	25.6	25.6	379	0	50.194	2.6	6.6	9.2	11.3	12.7	15.3	175470000	2376600	3204500	6442600	28013000	39843000	95586000	3204500	39843000	3.63616	3.55913	3.63616	3.89108
P25205	DNA replication licensing factor MCM3	MCM3	10	10	1	5	1	6	5	7	1	5	1	6	5	7	13.9	13.9	808	0	22.721	0.9	8.4	0.9	8.9	7.1	8.7	104320000	1626300	11424000	1231500	18860000	19468000	51705000	1626300	19468000	3.58144	3.53566	0.769037	5.39182
E9PC52	Histone-binding protein RBBP7	RBBP7	5	4	1	2	0	4	4	4	1	1	0	3	3	3	15.6	15.6	416	0	82.748	3.1	6.2	0	9.1	12.7	12.7	89464000	2389300	8119600	0	27253000	5564900	46137000	2389300	27253000	3.51176	3.51176	-0.545053	25.4594
B4E1E9	Mitochondrial dicarboxylate carrier	SLC25A10;MRPL12	6	6	1	0	1	4	3	4	1	0	1	4	3	4	31.6	31.6	244	0	104.07	3.3	0	3.3	17.6	11.9	21.7	148250000	2109000	0	2293000	23883000	18057000	101910000	2109000	23883000	3.50135	3.50135	24.1061	5.47392
P08574	Cytochrome c1, heme protein, mitochondrial	CYC1	8	8	2	4	0	5	7	6	2	4	0	5	7	6	28.6	28.6	325	0	41.223	8.9	13.8	0	18.8	28.3	21.2	202070000	4681500	17196000	0	39357000	52743000	88092000	4681500	52743000	3.49394	3.07158	1.61691	26.3925
A6NNK5	Tumor suppressor p53-binding protein 1	TP53BP1	6	6	1	2	0	6	5	0	1	2	0	6	5	0	3.9	3.9	1927	0	15.534	1	1.7	0	3.9	3.9	0	33469000	1224400	4038900	0	14602000	13604000	0	1224400	13604000	3.47388	3.57602	1.752	0
P62258	14-3-3 protein epsilon	YWHAE	10	8	3	2	4	4	3	8	2	1	2	4	2	8	39.2	32.2	255	0	66.761	12.5	8.2	16.9	18.4	12.9	32.2	210570000	2900000	2780500	22003000	31745000	15790000	135350000	2900000	31745000	3.4524	3.4524	2.50559	2.62092
Q9BWF3	RNA-binding protein 4;RNA-binding protein 14;RNA-binding protein 4B	RBM4;RBM14;RBM4B	4	4	1	2	0	3	2	2	1	2	0	3	2	2	16.5	16.5	364	0	27.573	4.4	12.1	0	14.3	12.1	9.9	30208000	793920	4773400	0	10007000	5960100	8672900	793920	8672900	3.44945	3.65587	0.320319	23.0481
P09543-2	2,3-cyclic-nucleotide 3-phosphodiesterase	CNP	5	5	1	2	0	4	3	2	1	2	0	4	3	2	11.5	11.5	401	0	22.532	3.7	6	0	9.2	7	7	43976000	875160	3296500	0	22491000	7860100	9453700	875160	9453700	3.43326	4.68366	1.25361	23.1724
O43395	U4/U6 small nuclear ribonucleoprotein Prp3	PRPF3	6	6	1	1	0	4	3	3	1	1	0	4	3	3	10.4	10.4	683	0	36.047	2.6	2.6	0	7	6	6	49451000	1045100	1393000	0	9914200	11243000	25855000	1045100	11243000	3.42731	3.24586	3.01276	24.6239
P62191-2	26S protease regulatory subunit 4	PSMC1	6	6	1	1	2	3	3	2	1	1	2	3	3	2	19.9	19.9	367	0	55.924	3.5	3.5	5.7	9.3	7.6	9.8	140890000	942800	3221600	16027000	72672000	14945000	33082000	3221600	33082000	3.3602	6.2683	2.21381	1.04554
F5H669	Cleavage and polyadenylation specificity factor subunit 7	CPSF7	7	7	3	5	0	4	6	5	3	5	0	4	6	5	24.1	24.1	374	0	49.113	9.4	17.6	0	12.3	21.1	17.4	174220000	5808700	22235000	0	61485000	57621000	27065000	5808700	57621000	3.31031	3.40395	1.37376	24.6899
P21397	Amine oxidase [flavin-containing] A	MAOA	8	8	1	1	1	2	4	5	1	1	1	2	4	5	20.5	20.5	527	0	33.356	2.1	2.1	2.1	5.9	10.2	16.1	91174000	1330500	2949300	2403600	11846000	23440000	49204000	2403600	23440000	3.2857	3.15436	2.99053	4.35551
O75400-2	Pre-mRNA-processing factor 40 homolog A	PRPF40A	5	5	1	2	1	2	4	1	1	2	1	2	4	1	5.5	5.5	930	0	10.033	1.7	1.7	1	3.5	4.5	1	45220000	1620500	4009000	973410	6364300	15535000	16718000	1620500	15535000	3.26101	1.97356	1.95421	4.10221
Q8IWI9	MAX gene-associated protein	MGA	13	13	3	4	0	11	11	0	3	4	0	11	11	0	5.2	5.2	3026	0	80.892	1.3	1.8	0	4.2	4.6	0	81385000	3556800	8548100	0	35256000	34024000	0	3556800	34024000	3.2579	3.30922	1.99288	0
D6R9P3	Heterogeneous nuclear ribonucleoprotein A/B	HNRNPAB	9	9	2	6	0	6	5	4	2	6	0	6	5	4	31.1	31.1	280	0	23.516	11.1	22.9	0	22.1	22.1	15	265060000	6683700	69288000	0	60106000	63798000	65185000	6683700	63798000	3.25479	3.16879	-0.119094	25.958
F5H1S9	tRNA pseudouridine synthase;tRNA pseudouridine synthase A, mitochondrial	PUS1	3	3	1	2	0	1	2	2	1	2	0	1	2	2	8.8	8.8	374	0	12.946	2.9	5.9	0	3.2	6.1	5.9	34302000	567550	4639500	0	4713400	5181800	19200000	567550	5181800	3.19063	3.05395	0.159484	24.1946
Q6PI48	Aspartate--tRNA ligase, mitochondrial	DARS2	12	12	0	2	2	4	3	9	0	2	2	4	3	9	24.8	24.8	645	0	54.83	0	4.3	3.3	5.7	7.8	20.6	156160000	0	4692200	1436900	10398000	12756000	126870000	1436900	12756000	3.15014	23.3098	1.44284	6.46425
P27797	Calreticulin	CALR	8	8	2	3	4	5	4	6	2	3	4	5	4	6	20.4	20.4	417	0	143	5.3	5.5	12.5	12	7.7	18.2	191840000	1639800	5501000	18576000	48216000	6940200	110970000	5501000	48216000	3.13175	4.87792	0.335283	2.57866
O75439	Mitochondrial-processing peptidase subunit beta	PMPCB	6	6	1	2	1	4	4	5	1	2	1	4	4	5	16.4	16.4	489	0	119.01	3.3	5.5	2.2	11.5	11.2	14.3	109030000	1295700	5446500	4487400	39040000	11576000	47185000	4487400	39040000	3.121	4.91315	1.08774	3.39438
Q14739	Lamin-B receptor	LBR	5	5	0	2	1	1	1	4	0	2	1	1	1	4	11.9	11.9	615	0	80.551	0	4.4	2	1.3	1.3	9.9	58491000	0	5513700	836730	7271100	4701900	40167000	836730	7271100	3.11934	22.7937	-0.229777	5.5851
P04792	Heat shock protein beta-1	HSPB1	6	6	1	2	4	3	4	4	1	2	4	3	4	4	44.9	44.9	205	0	166.32	8.3	16.1	24.9	21	24.9	35.1	395890000	3010200	12721000	93045000	45556000	109490000	132070000	12721000	109490000	3.10552	3.91971	3.10552	0.505302
E7EQB8	Isocitrate dehydrogenase [NAD] subunit gamma, mitochondrial	IDH3G	3	3	1	1	0	2	2	1	1	1	0	2	2	1	12.6	12.6	340	0	5.5791	2.9	2.9	0	9.7	9.7	2.9	16141000	628520	1446600	0	5452100	5407000	3206300	628520	5407000	3.1048	3.11678	1.90216	21.6125
Q9H2W6	39S ribosomal protein L46, mitochondrial	MRPL46	2	2	1	0	1	1	2	1	1	0	1	1	2	1	7.2	7.2	279	0	3.6769	2.5	0	4.7	2.5	7.2	4.7	16944000	1966100	0	646480	5532700	7731900	1066400	646480	5532700	3.09731	1.49265	22.8824	0.722071
Q6NUK1-2	Calcium-binding mitochondrial carrier protein SCaMC-1	SLC25A24	8	8	1	2	0	3	3	5	1	2	0	3	3	5	22.7	22.7	458	0	18.359	2.8	4.6	0	9.4	9	11.6	100210000	2563400	11051000	0	11354000	21899000	53347000	2563400	21899000	3.09473	2.14707	0.986688	25.6689
Q9UQ35	Serine/arginine repetitive matrix protein 2	SRRM2	12	12	4	8	1	9	10	1	4	8	1	9	10	1	6.6	6.6	2752	0	30.529	2	4.7	0.5	5.1	5.6	0.5	107680000	3632500	26274000	2437500	30943000	40116000	4276100	3632500	30943000	3.09058	3.09058	0.610542	0.810893
Q12874	Splicing factor 3A subunit 3	SF3A3	4	4	1	2	0	2	4	1	1	2	0	2	4	1	8.8	8.8	501	0	15.273	2.6	5	0	4.2	8.8	2.4	61278000	1759400	12446000	0	14894000	20651000	11527000	1759400	14894000	3.08158	3.08158	0.730529	23.4585
O43242	26S proteasome non-ATPase regulatory subunit 3	PSMD3	12	12	3	5	1	6	7	4	3	5	1	6	7	4	28.5	28.5	534	0	45.808	7.7	12.2	2.4	12.4	17.6	11.6	140110000	4101800	17070000	1798300	27788000	34410000	54944000	4101800	34410000	3.0685	2.76013	1.01136	4.93326
O43837	Isocitrate dehydrogenase [NAD] subunit beta, mitochondrial	IDH3B	8	8	0	2	1	5	0	2	0	2	1	5	0	2	31.4	31.4	385	0	21.425	0	7.8	4.2	14.5	0	12.5	24557000	0	3452900	770120	6448000	0	13886000	770120	6448000	3.0657	22.6204	0	4.1724
O75489	NADH dehydrogenase [ubiquinone] iron-sulfur protein 3, mitochondrial	NDUFS3	5	5	1	1	2	3	2	3	1	1	2	3	2	3	22	22	264	0	15.524	4.9	4.9	11.4	16.3	9.8	17	59721000	1083400	1488700	10309000	12344000	12241000	22255000	1488700	12344000	3.05169	3.51017	3.0396	1.11023
P08107	Heat shock 70 kDa protein 1A/1B	HSPA1A	21	13	5	6	7	11	9	19	3	3	3	6	6	13	34.3	30.9	641	0	291.39	8.4	12.2	13.1	18.9	15.1	32.9	1273000000	12794000	18921000	50584000	92322000	156640000	941750000	18921000	156640000	3.04939	2.85121	3.04939	4.21859
Q14247	Src substrate cortactin	CTTN	13	13	4	5	1	10	8	8	4	5	1	10	8	8	26.7	26.7	550	0	248.13	8.5	11.6	2.5	20.2	20.5	18.7	187030000	5457800	10528000	976260	44251000	34950000	90863000	5457800	44251000	3.01932	3.01932	1.73106	6.54028
P12532	Creatine kinase U-type, mitochondrial	CKMT1A;CKMT1B	6	6	1	3	2	4	4	3	1	3	2	4	4	3	20.1	20.1	417	0	78.157	3.8	8.9	8.9	11.8	9.1	15.6	110300000	1488400	9006600	1910200	13240000	15282000	69373000	1910200	15282000	3.00004	3.15307	0.762779	5.18258
P40429	60S ribosomal protein L13a	RPL13A	11	11	0	1	10	1	1	6	0	1	10	1	1	6	36.5	36.5	203	0	49.223	0	5.4	35.5	5.4	5.4	23.6	600810000	0	2436900	398520000	13338000	19466000	167050000	2436900	19466000	2.99784	23.669	2.99784	-1.25437
E9PKG1	Protein arginine N-methyltransferase 1	PRMT1	5	5	1	2	0	2	3	1	1	2	0	2	3	1	20.3	20.3	325	0	25.671	3.7	8.6	0	8.3	12	4.9	28887000	1037000	7846400	0	8220600	11783000	0	1037000	8220600	2.98683	2.98683	0.586604	0
E9PGM9	RNA-binding protein 6	RBM6	5	5	1	1	0	4	3	0	1	1	0	4	3	0	7.2	7.2	991	0	14.333	1.4	1.4	0	5.3	4	0	23052000	1149800	2055000	0	8977600	10870000	0	1149800	8977600	2.96495	2.96495	2.40314	0
Q9Y4W2-4	Ribosomal biogenesis protein LAS1L	LAS1L	2	2	1	2	0	2	2	0	1	2	0	2	2	0	10.7	10.7	291	0	18.158	5.8	10.7	0	10.7	10.7	0	27440000	1438200	3710000	0	10987000	11305000	0	1438200	10987000	2.93346	2.93346	1.60747	0
Q15717	ELAV-like protein 1	ELAVL1	14	14	5	10	1	10	6	5	5	10	1	10	6	5	47.5	47.5	326	0	95.572	22.1	31.9	4	37.1	27	23.9	358980000	12584000	53228000	1717800	155200000	95075000	41179000	12584000	95075000	2.91748	3.62447	0.836881	4.58327
Q53GQ0	Estradiol 17-beta-dehydrogenase 12	HSD17B12	6	6	1	1	0	1	4	5	1	1	0	1	4	5	27.6	27.6	312	0	36.134	3.8	3.8	0	3.8	13.8	27.6	171790000	4149500	4536100	0	15509000	31302000	116300000	4149500	31302000	2.91525	1.9021	2.78673	26.7933
P49419-2	Alpha-aminoadipic semialdehyde dehydrogenase	ALDH7A1	4	4	0	2	1	2	1	1	0	2	1	2	1	1	11.2	11.2	511	0	32.161	0	5.7	2.5	5.3	2.7	2.9	19600000	0	4841300	606110	5996400	4483400	3672800	606110	4483400	2.88694	22.5157	-0.110801	2.59923
Q9BZF1-3	Oxysterol-binding protein-related protein 8;Oxysterol-binding protein	OSBPL8	5	4	1	1	0	3	3	2	1	0	0	3	3	2	8.9	8.9	847	0	20.367	2.2	1.4	0	6.3	5.2	4	22407000	1037100	953300	0	7198500	6203200	7014800	953300	7014800	2.8794	2.79514	2.70201	22.742
O15460-2	Prolyl 4-hydroxylase subunit alpha-2	P4HA2	5	5	1	3	0	1	0	3	1	3	0	1	0	3	11.1	11.1	533	0	10.309	2.3	6.2	0	1.9	0	6.8	46786000	910080	6607700	0	6591600	0	32677000	910080	6591600	2.85656	2.85656	0	24.9618
P62995-3	Transformer-2 protein homolog beta	TRA2B	6	6	1	5	0	4	4	1	1	5	0	4	4	1	30.9	30.9	188	0	54.511	8.5	25.5	0	18.1	22.9	9	83855000	3767900	11307000	0	27034000	32414000	9332500	3767900	27034000	2.84294	2.84294	1.5194	23.1538
Q8TCT9-5	Minor histocompatibility antigen H13	HM13	5	5	0	1	1	3	2	4	0	1	1	3	2	4	19.1	19.1	335	0	92.534	0	7.2	7.2	9.3	9.9	15.5	201040000	0	3257100	8282100	17616000	22808000	149070000	3257100	22808000	2.80788	24.0704	2.80788	4.16985
C9J3L8	Translocon-associated protein subunit alpha	SSR1	3	3	1	1	1	2	2	2	1	1	1	2	2	2	12.8	12.8	265	0	5.2578	3	5.7	4.2	7.2	7.2	7.2	222360000	8882600	2233700	7884100	55201000	44255000	103900000	7884100	55201000	2.80768	2.63564	4.30833	3.72011
P09012	U1 small nuclear ribonucleoprotein A	SNRPA	6	3	1	3	0	6	4	4	1	2	0	3	2	3	28	28	282	0	43.987	6.7	20.2	0	28	20.9	24.8	193110000	8464300	23087000	0	58592000	32965000	70003000	8464300	58592000	2.79124	2.79124	0.513854	26.0609
Q8WYA6	Beta-catenin-like protein 1	CTNNBL1	3	3	1	1	2	2	2	2	1	1	2	2	2	2	5.2	5.2	563	0	6.5632	2.3	2.3	3.7	3.7	3.7	2.8	47921000	1476800	1802300	4788900	7812600	12304000	19737000	1802300	12304000	2.77122	2.40333	2.77122	2.04314
Q9NXS2	Glutaminyl-peptide cyclotransferase-like protein	QPCTL	6	6	3	4	2	5	5	5	3	4	2	5	5	5	15.4	15.4	382	0	51.618	9.2	11.8	7.3	14.7	12.6	12.8	301850000	11831000	25084000	8561100	103260000	79602000	73508000	11831000	79602000	2.75023	3.12564	1.66604	3.10203
R4GMT0	Alpha-centractin	ACTR1A	5	5	0	4	1	1	3	5	0	4	1	1	3	5	32.2	32.2	332	0	79.406	0	23.2	5.1	6.6	18.4	32.2	166540000	0	9642000	1354300	1026100	9089100	145430000	1354300	9089100	2.74659	19.9687	-0.085195	6.74663
J3KTL2	Serine/arginine-rich splicing factor 1	SRSF1	9	8	3	6	2	7	6	5	3	5	1	6	6	5	32.8	32.8	253	0	57.173	8.3	28.9	6.7	23.7	26.1	26.1	273720000	9293300	35431000	9756300	105100000	48837000	65296000	9756300	65296000	2.74259	3.49943	0.462962	2.74259
B8ZZN6	Small ubiquitin-related modifier 1	SUMO1	2	2	1	1	0	1	0	2	1	1	0	1	0	2	13	13	146	0	12.023	8.2	8.2	0	8.2	0	13	9616800	607900	688650	0	3992200	0	4328000	607900	3992200	2.71528	2.71528	0	22.0453
Q96B26	Exosome complex component RRP43	EXOSC8	3	3	1	2	0	2	2	2	1	2	0	2	2	2	13.4	13.4	276	0	28.316	6.9	10.5	0	6.5	10.5	10.5	46681000	2006900	6084300	0	13492000	13127000	11972000	2006900	13127000	2.7095	2.74906	1.10937	23.5132
Q9Y697-2	Cysteine desulfurase, mitochondrial	NFS1	3	3	1	2	0	3	2	1	1	2	0	3	2	1	9.6	9.6	397	0	11.899	3.5	7.6	0	9.6	7.6	3.5	21373000	697430	1350700	0	12887000	4494400	1944100	697430	4494400	2.68801	4.20772	1.73442	20.8907
P50281	Matrix metalloproteinase-14	MMP14	9	9	3	3	2	6	2	6	3	3	2	6	2	6	11.3	11.3	582	0	21.504	3.8	4.1	3.6	6.9	2.1	10	140290000	4206200	9574900	8281200	53112000	6895300	58220000	8281200	53112000	2.68113	3.65845	-0.473644	2.8136
Q9Y276	Mitochondrial chaperone BCS1	BCS1L	7	7	1	3	0	3	2	2	1	3	0	3	2	2	20.8	20.8	419	0	12.257	2.4	10	0	8.6	5	7.6	24304000	1128200	4365100	0	9789800	1793900	7226900	1128200	7226900	2.67935	3.11726	-1.28292	22.7849
P13489	Ribonuclease inhibitor	RNH1	7	7	2	2	1	3	2	6	2	2	1	3	2	6	16.5	16.5	461	0	65.281	6.5	5.6	3.3	8.9	6.5	14.1	55814000	2592300	7282400	2356200	16456000	4118800	23009000	2592300	16456000	2.66631	2.66631	-0.82219	3.28766
Q3ZCQ8	Mitochondrial import inner membrane translocase subunit TIM50	TIMM50	6	6	1	2	1	2	3	4	1	2	1	2	3	4	17.3	17.3	353	0	10.996	4.5	4.8	4.8	7.6	7.9	17.3	81576000	885600	4016100	1724900	10915000	6347700	57687000	1724900	10915000	2.66173	3.62351	0.660439	5.06366
O94925-3	Glutaminase kidney isoform, mitochondrial	GLS	10	10	2	4	2	6	6	7	2	4	2	6	6	7	23.9	23.9	598	0	207.72	5.7	9.5	6	14.7	13.5	20.7	187520000	2146400	14444000	6092000	37954000	36354000	90525000	6092000	37954000	2.63926	4.14426	1.33164	3.89333
P43897	Elongation factor Ts, mitochondrial;Elongation factor Ts	TSFM	3	3	1	1	0	2	0	3	1	1	0	2	0	3	17.8	17.8	325	0	53.532	8.3	8.3	0	13.5	0	17.8	37563000	1275000	2874800	0	7939000	0	25475000	1275000	7939000	2.63846	2.63846	0	24.6026
Q96AG4	Leucine-rich repeat-containing protein 59	LRRC59	10	10	2	2	3	3	5	9	2	2	3	3	5	9	37.8	37.8	307	0	226.58	7.2	8.1	11.4	14	15.3	33.9	389570000	6822400	10239000	8702200	46065000	53039000	264710000	8702200	53039000	2.6076	2.75532	2.37298	4.92689
A6NEM2	Host cell factor 1;HCF N-terminal chain 1;HCF N-terminal chain 2;HCF N-terminal chain 3;HCF N-terminal chain 4;HCF N-terminal chain 5;HCF N-terminal chain 6;HCF C-terminal chain 1;HCF C-terminal chain 2;HCF C-terminal chain 3;HCF C-terminal chain 4;HCF C-terminal chain 5;HCF C-terminal chain 6	HCFC1	8	8	1	4	0	2	1	7	1	4	0	2	1	7	5.7	5.7	2080	0	39.692	0.8	2.9	0	1.6	0.8	4.9	84062000	1514300	7180300	0	9102100	1921300	64344000	1514300	9102100	2.58755	2.58755	-1.90196	25.9393
P51114-2	Fragile X mental retardation syndrome-related protein 1	FXR1	6	4	1	2	2	1	4	5	0	2	1	0	3	3	13	13	539	0	28.85	1.5	4.8	3.9	1.5	8.2	9.6	86076000	1957400	3321100	9817700	11004000	19257000	40718000	3321100	19257000	2.53565	2.49102	2.53565	2.05221
H0YIQ2	YLP motif-containing protein 1	YLPM1	5	5	1	2	0	4	4	2	1	2	0	4	4	2	4.9	4.9	1595	0	11.659	0.9	1.6	0	4.2	4.2	1.8	31913000	1596700	3366900	0	9728400	9253800	7967100	1596700	9253800	2.53495	2.60711	1.45863	22.9256
E7EU96	Casein kinase II subunit alpha 3;Casein kinase II subunit alpha	CSNK2A1;CSNK2A3	2	2	1	2	0	2	2	1	1	2	0	2	2	1	6.5	6.5	385	0	7.5592	4.7	6.5	0	6.5	6.5	4.7	56992000	2707000	9418700	0	10394000	15501000	18971000	2707000	15501000	2.51759	1.94098	0.718761	24.1773
P18031	Tyrosine-protein phosphatase non-receptor type 1;Tyrosine-protein phosphatase non-receptor type	PTPN1	7	7	1	3	2	6	4	5	1	3	2	6	4	5	22.1	22.1	435	0	188.63	2.5	10.3	5.1	18.2	13.1	16.6	272860000	2640300	11291000	9888400	56408000	43509000	149130000	9888400	56408000	2.51209	4.41713	1.94614	3.91469
P05198	Eukaryotic translation initiation factor 2 subunit 1	EIF2S1	9	9	2	2	4	3	1	6	2	2	4	3	1	6	33	33	315	0	31.023	7.9	7	15.2	11.7	4.8	21	58710000	2197700	2488500	15657000	14080000	2351700	21935000	2488500	14080000	2.5003	2.67958	-0.0815724	0.486427
Q14160	Protein scribble homolog	SCRIB	12	11	1	1	2	1	3	12	1	1	2	1	3	11	10.9	10.9	1630	0	88.685	0.9	0.6	1.9	0.6	3	10.9	133250000	1161800	2146400	12698000	2163100	12126000	102960000	2146400	12126000	2.49811	0.896739	2.49811	3.01941
Q15233	Non-POU domain-containing octamer-binding protein	NONO	13	13	6	9	3	12	7	8	6	9	3	12	7	8	38.4	38.4	471	0	323.31	22.3	30.4	10.4	36.9	26.3	26.5	679840000	28443000	91278000	27050000	279860000	96432000	156770000	28443000	156770000	2.4625	3.29856	0.0792448	2.53495
Q96EY7	Pentatricopeptide repeat domain-containing protein 3, mitochondrial	PTCD3	8	8	3	2	5	4	7	5	3	2	5	4	7	5	14.1	14.1	689	0	85.973	6	4.2	8.6	6.5	12.2	8.9	168270000	4584100	4889100	39796000	18517000	26777000	73708000	4889100	26777000	2.45335	2.01414	2.45335	0.889198
P48047	ATP synthase subunit O, mitochondrial	ATP5O	3	3	1	1	0	2	2	0	1	1	0	2	2	0	17.4	17.4	213	0	6.299	5.2	5.2	0	11.7	10.8	0	16840000	1024400	1643500	0	8564000	5608200	0	1024400	5608200	2.45276	3.06351	1.77077	0
Q9H0A0	N-acetyltransferase 10	NAT10	11	11	0	1	9	3	4	10	0	1	9	3	4	10	12.5	12.5	1025	0	44.343	0	1	10.4	3.1	4	11.2	170260000	0	1859600	53560000	8284500	10172000	96382000	1859600	10172000	2.45154	22.982	2.45154	0.847608
P11166	Solute carrier family 2, facilitated glucose transporter member 1	SLC2A1	5	5	2	2	1	2	1	4	2	2	1	2	1	4	11	11	492	0	36.31	3.7	6.5	1.6	3.7	2	11	126810000	2191000	9217000	5309700	28963000	10830000	70297000	5309700	28963000	2.44751	3.72455	0.232664	3.72676
Q9UDY2-6	Tight junction protein ZO-2	TJP2	8	8	1	1	1	3	4	5	1	1	1	3	4	5	9.7	9.7	1157	0	23.953	1.6	0.6	1.6	3.2	4.1	5.6	45750000	993260	734490	5545100	5406400	4593200	28477000	993260	5406400	2.44442	2.44442	2.64468	2.36051
Q9P0K7-4	Ankycorbin	RAI14	6	6	1	1	2	3	5	2	1	1	2	3	5	2	7.7	7.7	951	0	10.581	1.5	1.5	2.1	4.3	6.7	2.4	34169000	1543600	1274300	7398500	4577800	8252600	11122000	1543600	8252600	2.41855	1.56836	2.69514	0.588112
Q6P1M0	Long-chain fatty acid transport protein 4	SLC27A4	7	7	0	3	1	2	4	4	0	3	1	2	4	4	14.3	14.3	643	0	16.34	0	7.3	1.7	4.8	7.2	7.9	53846000	0	2267500	2052000	4278600	10934000	34314000	2052000	10934000	2.41372	22.0287	2.26965	4.06369
O43615	Mitochondrial import inner membrane translocase subunit TIM44	TIMM44	7	7	3	2	0	4	4	5	3	2	0	4	4	5	19.5	19.5	452	0	27.146	9.3	6	0	10.6	12.2	13.5	92130000	4095000	9045000	0	21776000	21535000	35679000	4095000	21776000	2.4108	2.4108	1.25149	25.0886
Q9UHB6	LIM domain and actin-binding protein 1	LIMA1;TRMT1	13	13	2	4	4	8	9	10	2	4	4	8	9	10	25.3	25.3	759	0	78.332	4.3	6.3	5.9	13.7	15.7	21.1	419870000	9277400	17896000	31458000	75356000	94794000	191090000	17896000	94794000	2.40516	3.02193	2.40516	2.60275
F5GWX5	Chromodomain-helicase-DNA-binding protein 4	CHD4	7	7	1	2	0	3	2	4	1	2	0	3	2	4	4.5	4.5	1905	0	14.541	0.7	1.4	0	1.8	1.2	2.6	39939000	2309100	2203700	0	9408200	11618000	14399000	2203700	11618000	2.39836	2.02659	2.39836	23.7795
Q8TC12	Retinol dehydrogenase 11	RDH11	5	5	3	0	3	4	3	2	3	0	3	4	3	2	22.6	22.6	318	0	71.218	12.3	0	14.2	18.6	14.8	10.4	67860000	4287800	0	9948800	22705000	8406500	22511000	4287800	22511000	2.39232	2.4047	23.0031	1.17804
Q02978	Mitochondrial 2-oxoglutarate/malate carrier protein	SLC25A11	9	9	2	4	3	4	5	6	2	4	3	4	5	6	40.1	40.1	314	0	164.13	12.7	18.8	12.1	17.2	24.8	22.9	181100000	4890300	11539000	7437700	38079000	38802000	80347000	7437700	38802000	2.3832	2.961	1.74961	3.43332
G3V576	Heterogeneous nuclear ribonucleoproteins C1/C2	HNRNPC	13	13	7	11	5	9	11	6	7	11	5	9	11	6	44.2	44.2	231	0	150.16	25.5	39	20.3	33.3	39.4	25.5	1421700000	70411000	344290000	64752000	366860000	444070000	131310000	70411000	366860000	2.38136	2.38136	0.367163	1.01998
O43143	Putative pre-mRNA-splicing factor ATP-dependent RNA helicase DHX15	DHX15	18	17	5	13	4	11	10	12	5	13	4	10	10	11	27.3	27.3	795	0	100.92	7.7	18.4	5.9	16.1	15.3	17.7	574150000	25095000	93372000	13062000	114230000	128500000	199890000	25095000	128500000	2.3563	2.18647	0.460706	3.93576
H7BXI1	Extended synaptotagmin-2	ESYT2	9	9	3	1	5	4	6	5	3	1	5	4	6	5	15	15	884	0	94.024	5.2	1.7	8	6.2	9.7	10.6	158160000	5637900	5749200	29041000	13181000	29371000	75179000	5749200	29371000	2.35296	1.22523	2.35296	1.37224
O15269	Serine palmitoyltransferase 1	SPTLC1	6	6	2	1	2	4	2	3	2	1	2	4	2	3	16.9	16.9	473	0	174.93	6.6	3	6.6	11.4	6.6	8.5	115140000	3764400	3064100	5332700	19211000	15220000	68549000	3764400	19211000	2.35144	2.35144	2.31243	3.6842
P28288	ATP-binding cassette sub-family D member 3	ABCD3	4	4	0	3	1	3	2	3	0	3	1	3	2	3	7.3	7.3	659	0	31.536	0	5	2.1	5.9	3.6	5.9	72298000	0	12159000	3839700	22982000	13764000	19553000	3839700	19553000	2.34832	24.454	0.178875	2.34832
P18124	60S ribosomal protein L7	RPL7	12	12	1	5	10	10	7	9	1	5	10	10	7	9	39.9	39.9	248	0	60.306	3.2	24.6	29.4	31.5	21.8	32.3	2308800000	2120800	55964000	807860000	280980000	110560000	1051300000	55964000	280980000	2.3279	7.04972	0.982259	0.379997
Q9UGP8	Translocation protein SEC63 homolog	SEC63	9	9	0	2	1	3	4	8	0	2	1	3	4	8	13.6	13.6	760	0	91.847	0	2.9	1.2	5.1	5.3	11.3	154530000	0	7361400	2697100	11764000	13410000	119300000	2697100	13410000	2.31383	23.4879	0.865257	5.46704
P62195-2	26S protease regulatory subunit 8	PSMC5	10	9	4	5	3	1	6	8	3	4	3	0	5	7	28.4	28.4	398	0	123.66	13.3	15.6	8	3	18.6	24.9	162950000	7253400	22081000	4626400	16152000	36023000	76817000	7253400	36023000	2.31219	1.15498	0.706113	4.05346
Q02818	Nucleobindin-1	NUCB1	5	5	1	2	1	1	1	2	1	2	1	1	1	2	10.8	10.8	461	0	14.724	2.2	5.4	3.3	2.4	2.4	4.6	35929000	1273600	8251100	590900	3612200	6270200	15931000	1273600	6270200	2.2996	1.50397	-0.396075	4.75278
Q2PZI1	Probable C-mannosyltransferase DPY19L1	DPY19L1	4	4	0	3	2	3	2	1	0	3	2	3	2	1	9.8	9.8	675	0	15.729	0	6.8	5.8	7	5.8	3	139990000	0	5646200	21935000	27620000	11091000	73700000	5646200	27620000	2.29036	24.7192	0.974037	1.74843
Q9GZS1-2	DNA-directed RNA polymerase I subunit RPA49	POLR1E	3	3	0	2	2	2	1	1	0	2	2	2	1	1	11.7	11.7	419	0	17.878	0	6.4	6.4	6.4	3.3	5.3	36959000	0	1192000	6467100	5810000	2881600	20608000	1192000	5810000	2.28515	22.4701	1.27349	1.67201
Q9NZ01	Very-long-chain enoyl-CoA reductase	TECR	9	9	4	2	3	6	5	7	4	2	3	6	5	7	20.8	20.8	308	0	51.4	13.3	6.8	9.4	16.9	16.2	20.8	278560000	11068000	7408900	18025000	49879000	53778000	138400000	11068000	53778000	2.28062	2.17204	2.85968	2.94077
B4DXW1	Actin-related protein 3	ACTR3	6	6	0	2	2	2	4	5	0	2	2	2	4	5	24.8	24.8	367	0	57.895	0	6.8	7.9	7.9	17.2	21.5	125590000	0	3592300	6841000	13589000	17422000	84150000	3592300	17422000	2.27793	23.6959	2.27793	3.62068
P04637-4	Cellular tumor antigen p53	TP53	8	8	2	3	2	5	2	6	2	3	2	5	2	6	30.2	30.2	354	0	124.29	7.3	13.3	9	19.2	9	21.8	151930000	1162400	2730000	4962000	13128000	9301300	120650000	2730000	13128000	2.26567	3.49747	1.76853	4.60376
Q5QPL9	RNA-binding protein Raly	RALY	9	9	4	5	1	7	4	0	4	5	1	7	4	0	30	30	237	0	41.852	20.3	21.9	8.9	30	22.4	0	187460000	11315000	40911000	5268100	75653000	54317000	0	11315000	54317000	2.26317	2.74116	0.408915	0
Q86V81	THO complex subunit 4	ALYREF	5	5	1	2	3	4	4	5	1	2	3	4	4	5	27.6	27.6	257	0	194.12	5.1	12.1	19.1	26.1	26.1	27.6	294950000	5195200	15680000	16169000	75021000	49921000	132970000	15680000	75021000	2.25837	3.85204	1.67072	3.0398
P04040	Catalase	CAT	8	8	1	2	2	5	1	4	1	2	2	5	1	4	23.3	23.3	527	0	54.111	4.6	7	8	14.4	4.6	11.4	92004000	2355100	8176200	6745300	32179000	7683100	34865000	6745300	32179000	2.25416	3.77226	-0.089742	2.36982
Q5JW30	Double-stranded RNA-binding protein Staufen homolog 1	STAU1	6	6	0	1	3	2	2	4	0	1	3	2	2	4	17.6	17.6	494	0	82.465	0	2.8	7.9	4.7	6.1	12.6	67810000	0	1444900	9067800	6813800	5608100	44875000	1444900	6813800	2.23749	22.7	1.95654	2.30709
Q8IXI2-4	Mitochondrial Rho GTPase 1;Mitochondrial Rho GTPase	RHOT1;TMEM91	4	3	2	3	0	3	2	0	1	2	0	2	2	0	6.6	4.7	580	0.00063251	2.7858	3.4	5.2	0	4.8	3.3	0	10373000	684440	1473800	0	4989600	3225500	0	684440	3225500	2.23653	2.86593	1.12998	0
P24752	Acetyl-CoA acetyltransferase, mitochondrial	ACAT1	19	19	6	7	3	12	9	12	6	7	3	12	9	12	54.8	54.8	427	0	323.31	15.9	19.9	10.1	36.3	29.7	37	682050000	28674000	60887000	27032000	135050000	94279000	336130000	28674000	135050000	2.23568	2.23568	0.630802	3.63628
P35658-2	Nuclear pore complex protein Nup214	NUP214	4	4	1	1	0	1	2	3	1	1	0	1	2	3	2.6	2.6	2079	0	18.006	0.9	0.6	0	0.9	1.4	2	31856000	973810	1135500	0	2057900	4502000	23187000	973810	4502000	2.20885	1.07946	1.98724	24.4668
Q9BXP5-5	Serrate RNA effector molecule homolog	SRRT	11	11	3	3	4	6	6	8	3	3	4	6	6	8	17.2	17.2	839	0	64.949	4.5	4.5	7.3	9.3	9.3	12.4	124040000	6148900	3831200	26940000	28277000	25083000	33759000	6148900	28277000	2.20123	2.20123	2.71084	0.325522
H0Y2W2	ATPase family AAA domain-containing protein 3A	ATAD3A	18	4	5	4	7	12	11	12	1	1	2	3	3	4	35.5	35.5	572	0	87.518	12.8	6.8	14.5	27.3	26.9	28.1	605390000	21468000	25016000	70849000	114750000	99167000	274140000	25016000	114750000	2.19757	2.41823	1.98701	1.95209
P04899	Guanine nucleotide-binding protein G(i) subunit alpha-2	GNAI2	8	5	4	3	1	4	3	6	2	1	1	3	2	4	30.1	30.1	355	0	99.814	15.2	10.7	4.2	15.8	11.8	30.1	357920000	16357000	28937000	9747000	74768000	54504000	173610000	16357000	74768000	2.19251	2.19251	0.913447	4.15475
H7C5A7	Acyl-coenzyme A thioesterase 8	ACOT8	2	2	1	2	1	2	1	1	1	2	1	2	1	1	15.3	15.3	209	0	7.773	11	15.3	11	15.3	11	11	45853000	1968300	4518000	3136600	14492000	7440700	14297000	3136600	14297000	2.18844	2.88023	0.719754	2.18844
Q9UQE7	Structural maintenance of chromosomes protein 3	SMC3	9	9	3	2	1	7	6	2	3	2	1	7	6	2	9	9	1217	0	17.93	2.7	2.9	0.7	7.1	6.1	1.8	39883000	2836800	3883700	678930	15264000	12830000	4389500	2836800	12830000	2.17718	2.4278	1.72402	2.69272
P22314-2	Ubiquitin-like modifier-activating enzyme 1	UBA1	17	17	3	7	1	6	8	17	3	7	1	6	8	17	22.8	22.8	1018	0	323.31	5	9.4	1.7	7.9	10.8	22.8	836150000	4236300	15508000	5925900	26767000	20873000	762840000	5925900	26767000	2.17535	2.65958	0.428625	7.0082
P06702	Protein S100-A9	S100A9	5	5	2	3	1	2	3	1	2	3	1	2	3	1	35.1	35.1	114	0	9.7746	14.9	21.1	11.4	17.5	18.4	13.2	61027000	4566000	7002600	1121800	20693000	20597000	7046200	4566000	20597000	2.17343	2.18014	1.55647	2.65103
Q13547	Histone deacetylase 1	HDAC1	3	1	1	3	0	2	2	2	0	1	0	1	0	0	9.1	9.1	482	0	23.961	2.5	9.1	0	6.4	5.2	5.2	62898000	3450800	12696000	0	15514000	15397000	15840000	3450800	15514000	2.16857	2.16857	0.278275	23.9171
Q9Y657	Spindlin-1	SPIN1	6	4	1	4	2	4	6	3	0	2	1	3	4	2	33.6	33.6	262	0	50.829	6.5	26.7	10.3	17.2	33.6	12.2	817220000	47417000	124000000	37347000	212750000	297080000	98624000	47417000	212750000	2.16568	2.16568	1.26051	1.40095
P48449-3	Lanosterol synthase	LSS	6	6	1	2	0	3	4	5	1	2	0	3	4	5	10.8	10.8	721	0	16.859	1.8	3.9	0	5.7	7.5	8.7	95910000	2619900	5756000	0	11654000	11143000	64737000	2619900	11654000	2.15324	2.15324	0.952999	25.9481
Q9H9J2	39S ribosomal protein L44, mitochondrial	MRPL44	5	5	1	3	0	2	1	2	1	3	0	2	1	2	14.5	14.5	332	0	10.884	5.7	8.4	0	8.4	2.4	9	18608000	676210	4446500	0	2993000	2839300	7653400	676210	2993000	2.14605	2.14605	-0.647135	22.8677
P84103-2	Serine/arginine-rich splicing factor 3	SRSF3	3	3	1	3	1	2	2	2	1	3	1	2	2	2	37.9	37.9	124	0	13.361	13.7	37.9	16.9	24.2	30.6	30.6	57143000	1073400	7485900	2272300	10046000	9197800	27067000	2272300	10046000	2.1444	3.22636	0.297113	3.57431
G5E9W7	28S ribosomal protein S22, mitochondrial	MRPS22	10	10	2	3	5	6	5	6	2	3	5	6	5	6	37	37	319	0	32.607	10	14.1	21.3	24.5	17.6	25.7	152970000	2227000	5899700	27033000	25675000	21150000	70981000	5899700	25675000	2.12165	3.52719	1.84194	1.39271
J3KN66	Torsin-1A-interacting protein 1	TOR1AIP1	7	1	1	2	1	5	2	4	0	1	0	0	0	1	19	19	599	0	24.635	2.7	5.2	2.7	12.4	6.8	10.4	97508000	1186400	6440500	4327700	18803000	6281100	60469000	4327700	18803000	2.11929	3.9863	-0.0361555	3.80452
Q96DI7	U5 small nuclear ribonucleoprotein 40 kDa protein	SNRNP40	4	4	2	1	0	2	1	1	2	1	0	2	1	1	16.5	16.5	357	0	117.08	12	9	0	7.6	4.2	9	32074000	2063500	4966000	0	8928200	2714700	13402000	2063500	8928200	2.11328	2.11328	-0.871291	23.6759
H0Y3Y4	Septin-7	SEPT7	3	3	1	1	1	2	1	2	1	1	1	2	1	2	11.8	11.8	373	0	21.631	2.4	2.4	3.2	5.6	2.4	8.6	89116000	1838300	8344700	537530	4017400	7868500	66509000	1838300	7868500	2.09772	1.12789	-0.0847715	6.95106
Q86V48-2	Leucine zipper protein 1	LUZP1	7	7	0	2	3	6	4	4	0	2	3	6	4	4	9.9	9.9	1026	0	16.4	0	2.2	4.4	9	5.4	5.6	36210000	0	1732600	7079400	6481600	7371800	13545000	1732600	7371800	2.08908	22.6279	2.08908	0.936061
I3L0N3	Vesicle-fusing ATPase	NSF	6	6	3	2	1	5	4	2	3	2	1	5	4	2	8.5	8.5	739	0	16.352	4.9	3.2	1.8	7.6	6.2	2.3	56117000	4417000	4379600	1127800	18629000	19172000	8391900	4379600	18629000	2.08868	2.07641	2.13013	2.89549
Q86XP3	ATP-dependent RNA helicase DDX42	DDX42	13	13	5	6	0	6	3	9	5	6	0	6	3	9	19.6	19.6	938	0	40.662	6.4	7.7	0	10.3	3.9	13.6	150970000	6983000	18251000	0	29595000	16786000	79355000	6983000	29595000	2.08343	2.08343	-0.120717	26.2418
P09874	Poly [ADP-ribose] polymerase 1	PARP1	11	11	1	1	5	4	3	8	1	1	5	4	3	8	16.7	16.7	1014	0	35.891	1.3	1.3	8.7	6	4	11.6	133710000	1995100	1908400	22507000	8444500	7689800	91167000	1995100	8444500	2.08155	2.08155	2.01058	2.01814
O00231	26S proteasome non-ATPase regulatory subunit 11	PSMD11	12	12	0	6	4	8	8	9	0	6	4	8	8	9	36	36	422	0	82.776	0	18.5	10.9	22	23	28.9	181650000	0	12148000	7591400	29690000	31968000	100250000	7591400	31968000	2.07419	24.8235	1.39591	3.72309
O60488-2	Long-chain-fatty-acid--CoA ligase 4	ACSL4	6	4	1	2	1	2	3	5	1	1	0	1	3	3	10.6	8.1	670	0	9.6545	2.2	3.9	1.6	3.9	6.9	8.4	46926000	2623300	3882200	0	7706200	11036000	21678000	2623300	11036000	2.07276	1.55464	1.50727	24.3697
Q13123	Protein Red	IK	8	8	1	4	2	7	4	0	1	4	2	7	4	0	18.1	18.1	557	0	19.036	1.6	10.6	3.2	16.7	8.3	0	96333000	3409200	16208000	7809900	36229000	32677000	0	7809900	32677000	2.0649	3.40964	1.01157	0
P43304	Glycerol-3-phosphate dehydrogenase, mitochondrial	GPD2	13	13	2	3	1	6	7	8	2	3	1	6	7	8	24.6	24.6	727	0	123.32	4.3	6.1	2.2	11.7	13.3	14.3	147170000	3439100	7289600	3228300	14384000	8267400	110560000	3439100	14384000	2.06436	2.06436	0.181594	5.09791
Q96I24	Far upstream element-binding protein 3	FUBP3	10	9	4	6	1	7	6	3	4	5	1	7	6	2	22.2	20.6	572	0	25.185	10.5	12.2	2.3	16.8	15	7	98406000	5664800	9774300	0	43034000	16305000	23628000	5664800	23628000	2.0604	2.92538	0.738249	24.494
Q15293	Reticulocalbin-1	RCN1	5	5	1	1	1	5	2	2	1	1	1	5	2	2	17.8	17.8	331	0	26.185	5.7	5.7	2.4	17.8	8.2	8.2	117750000	3758000	8505500	9792000	35434000	15592000	44670000	8505500	35434000	2.05867	3.2371	0.874338	2.18963
P58107	Epiplakin	EPPK1	26	2	8	12	9	19	21	14	1	1	1	1	2	1	23.5	17	5090	0	156.47	14.5	15.5	12.6	18.8	18.2	19.3	199330000	4105200	21575000	10867000	44355000	45008000	73423000	10867000	45008000	2.05023	3.43357	1.06082	2.75628
H3BRL8	Very-long-chain (3R)-3-hydroxyacyl-CoA dehydratase 3	PTPLAD1	3	3	2	2	2	2	3	2	2	2	2	2	3	2	10.2	10.2	245	0	15.093	6.1	10.2	6.1	9.8	10.2	10.2	69556000	3738700	5612100	4455000	15454000	18285000	22011000	4455000	18285000	2.03716	2.04737	1.70405	2.30473
Q5T7C4	High mobility group protein B1;Putative high mobility group protein B1-like 1	HMGB1;HMGB1P1	2	2	1	1	1	1	0	2	1	1	1	1	0	2	18.4	18.4	158	0	7.7868	9.5	9.5	9.5	9.5	0	18.4	19240000	759000	1776200	1660900	6754100	0	8290300	1660900	6754100	2.0238	3.15359	0	2.31946
P62136	Serine/threonine-protein phosphatase PP1-alpha catalytic subunit;Serine/threonine-protein phosphatase	PPP1CA	10	5	2	1	4	3	1	7	2	1	4	3	1	2	33.9	33.9	330	0	120.98	9.7	5.5	16.1	12.7	2.7	27.6	180590000	5924000	4881800	33097000	23558000	0	113130000	5924000	23558000	1.99157	1.99157	0	1.77321
P31153	S-adenosylmethionine synthase isoform type-2	MAT2A	4	4	1	1	1	1	0	1	1	1	1	1	0	1	13.7	13.7	395	0	9.0211	3.8	3.3	3.8	3.8	0	2.8	16852000	1022500	2320900	0	4060300	0	9448400	1022500	4060300	1.98949	1.98949	0	23.1716
P32322	Pyrroline-5-carboxylate reductase 1, mitochondrial;Pyrroline-5-carboxylate reductase	PYCR1	6	5	3	1	1	4	4	5	3	1	1	3	3	5	26.6	26.6	319	0	62.477	10.3	3.4	3.8	14.4	14.4	22.6	147860000	7825000	10887000	4691000	31058000	19080000	74320000	7825000	31058000	1.9888	1.9888	0.809455	3.98578
Q8WUA2	Peptidyl-prolyl cis-trans isomerase-like 4	PPIL4	4	4	2	2	0	2	3	3	2	2	0	2	3	3	11.2	11.2	492	0	13.399	6.3	5.1	0	5.1	8.3	8.3	71592000	5166800	7225600	0	24969000	13746000	20484000	5166800	20484000	1.98715	2.2728	0.927823	24.288
P13674-3	Prolyl 4-hydroxylase subunit alpha-1	P4HA1	8	8	2	1	1	4	3	7	2	1	1	4	3	7	19.6	19.6	516	0	26.636	4.7	2.7	2.7	10.3	6.2	16.3	56202000	1697200	2335800	1378500	6725900	5456700	38608000	1697200	6725900	1.98657	1.98657	1.22411	4.80773
E9PHF7	Methylcrotonoyl-CoA carboxylase subunit alpha, mitochondrial	MCCC1	5	5	1	1	1	3	1	2	1	1	1	3	1	2	13.6	13.6	616	0	10.7	1.8	1.8	1.8	8	3.9	4.1	24759000	826200	1153000	5145400	4565300	1585100	11484000	1153000	4565300	1.98532	2.46615	0.459181	1.15827
F5H6E2	Unconventional myosin-Ic	MYO1C	17	17	5	8	4	9	11	7	5	8	4	9	11	7	20.2	20.2	1039	0	64.655	8.2	11.2	5.7	12.1	14.8	9.6	191760000	6020900	15371000	13324000	38651000	52709000	65686000	13324000	52709000	1.98402	2.68245	1.77784	2.30156
O00487	26S proteasome non-ATPase regulatory subunit 14	PSMD14	5	5	1	1	2	1	1	5	1	1	2	1	1	5	31	31	310	0	83.086	4.2	8.4	9.4	4.2	4.2	31	85666000	1980700	2965300	8424500	6866600	11666000	53763000	2965300	11666000	1.97606	1.79359	1.97606	2.67395
O75694	Nuclear pore complex protein Nup155	NUP155	18	18	6	5	4	12	8	10	6	5	4	12	8	10	19.3	19.3	1391	0	323.31	6.3	5.6	4.4	14.3	8.6	9.6	206940000	9730600	10702000	17532000	41959000	27829000	99184000	10702000	41959000	1.9711	2.10838	1.37871	2.50012
O00232	26S proteasome non-ATPase regulatory subunit 12	PSMD12	5	5	1	1	1	1	1	5	1	1	1	1	1	5	14.9	14.9	456	0	19.563	4.4	2.9	4.4	4.4	4.4	14.9	50344000	1265800	1140700	2511000	4934200	4719400	35773000	1265800	4934200	1.96277	1.96277	2.04868	3.83254
Q13217	DnaJ homolog subfamily C member 3	DNAJC3	7	7	0	4	2	3	3	4	0	4	2	3	3	4	16.5	16.5	504	0	30.689	0	10.9	5.6	7.5	5.6	8.1	94045000	0	7762600	6887300	26785000	11130000	41481000	6887300	26785000	1.95941	24.6749	0.519842	2.59044
Q99832	T-complex protein 1 subunit eta	CCT7	24	24	11	20	8	17	18	11	11	20	8	17	18	11	44.8	44.8	543	0	323.31	24.5	38.9	19.3	35.2	35.9	26.5	834240000	47504000	182180000	48025000	186630000	201080000	168810000	48025000	186630000	1.95832	1.97406	0.142405	1.81354
Q14554	Protein disulfide-isomerase A5	PDIA5	8	8	3	5	2	5	5	4	3	5	2	5	5	4	19.7	19.7	519	0	28.604	8.5	13.1	3.9	12.1	13.1	9.8	142080000	6609200	21708000	8012900	30987000	28111000	46651000	8012900	30987000	1.95127	2.22912	0.372908	2.54151
Q9ULV4	Coronin-1C;Coronin	CORO1C	10	10	1	4	5	5	7	7	1	4	5	5	7	7	23.6	23.6	474	0	263.17	3.4	10.5	13.9	13.9	14.6	19	422670000	5998900	18942000	31328000	60865000	72834000	232710000	18942000	72834000	1.94302	3.34284	1.94302	2.89301
O00154-4	Cytosolic acyl coenzyme A thioester hydrolase	ACOT7	12	12	1	5	4	5	5	10	1	5	4	5	5	10	45	45	338	0	63.199	5.9	20.1	17.8	24.9	24.6	41.4	255260000	4112000	10408000	30327000	39997000	34748000	135660000	10408000	39997000	1.9422	3.28198	1.73924	2.16132
O94826	Mitochondrial import receptor subunit TOM70	TOMM70A	4	4	1	1	1	3	0	3	1	1	1	3	0	3	15.5	15.5	608	0	32.356	1.8	1.8	6.1	9.9	0	13.7	54888000	2346300	4294600	1538000	8966500	0	37742000	2346300	8966500	1.93416	1.93416	0	4.61704
Q96PK6	RNA-binding protein 14	RBM14	5	5	3	1	4	4	3	2	3	1	4	4	3	2	10.5	10.5	669	0	63.105	7.2	2.2	9.1	9	7.2	5.8	80095000	3836400	1339400	33448000	15579000	11233000	14660000	3836400	14660000	1.93406	2.02178	3.06808	-1.19003
P05783	Keratin, type I cytoskeletal 18	KRT18	18	13	4	6	15	10	8	14	2	4	10	6	6	11	54.2	52.6	430	0	323.31	11.6	20.5	47.7	30.7	23.3	40.7	667770000	5445000	15959000	327650000	60766000	29839000	228110000	15959000	60766000	1.92889	3.48026	0.902829	-0.522426
P61247	40S ribosomal protein S3a	RPS3A	19	19	0	1	12	3	1	18	0	1	12	3	1	18	68.2	68.2	264	0	222.96	0	3	47	11	3	68.2	1410500000	0	2128900	801930000	8080500	4772400	593570000	2128900	8080500	1.92434	22.946	1.16461	-0.434058
Q9Y399	28S ribosomal protein S2, mitochondrial	MRPS2	4	4	1	1	2	1	2	2	1	1	2	1	2	2	11.5	11.5	296	0	6.7474	2.7	2.7	5.4	2.7	6.1	5.4	51147000	1889100	2258400	14201000	8567100	5973600	18258000	2258400	8567100	1.92351	2.18111	1.4033	0.362536
Q8NFW8	N-acylneuraminate cytidylyltransferase	CMAS	6	6	0	2	6	3	3	5	0	2	6	3	3	5	18.4	18.4	434	0	63.517	0	6.5	18.4	9.2	9.9	16.8	113130000	0	3462700	29408000	13034000	7212800	60013000	3462700	13034000	1.91231	23.6358	1.05866	1.02907
P57740	Nuclear pore complex protein Nup107	NUP107	9	9	2	2	6	2	3	8	2	2	6	2	3	8	12.3	12.3	925	0	205.8	2.8	2.8	8.6	3.1	4.1	11	146360000	4299800	6996000	26617000	9644200	26327000	72475000	6996000	26327000	1.91194	1.16539	1.91194	1.44514
P31025	Lipocalin-1;Putative lipocalin 1-like protein 1	LCN1;LCN1P1	2	2	2	1	2	2	2	1	2	1	2	2	2	1	12.5	12.5	176	0	4.6984	12.5	6.2	12.5	12.5	12.5	6.2	77492000	2360400	1689400	32764000	23414000	8411100	8853300	2360400	8853300	1.90718	3.31027	2.31578	-1.88782
P54886	Delta-1-pyrroline-5-carboxylate synthase;Glutamate 5-kinase;Gamma-glutamyl phosphate reductase	ALDH18A1	20	20	8	7	4	13	13	17	8	7	4	13	13	17	29.1	29.1	795	0	323.31	12.8	11.6	8.2	22.4	16.7	23.8	786490000	28289000	39156000	23269000	90481000	105090000	500210000	28289000	105090000	1.89331	1.67737	1.42432	4.42605
Q9NQC3-2	Reticulon-4;Reticulon	RTN4	6	6	1	2	4	2	3	6	1	2	4	2	3	6	30.8	30.8	373	0	204.35	3.5	12.6	22.8	9.9	19	30.8	1046500000	6791900	16893000	56649000	52227000	62490000	851480000	16893000	62490000	1.8872	2.94291	1.8872	3.90985
P14868	Aspartate--tRNA ligase, cytoplasmic	DARS	12	12	0	4	6	5	3	3	0	4	6	5	3	3	31.1	31.1	501	0	22.011	0	9.2	14.2	13.4	8.6	6.4	48617000	0	3545800	10627000	16276000	5083400	13085000	3545800	13085000	1.88373	23.9562	0.519683	0.30018
P53007	Tricarboxylate transport protein, mitochondrial	SLC25A1	5	5	5	4	3	3	3	5	5	4	3	3	3	5	17	17	311	0	22.179	17	13.2	9.3	9.3	9.3	17	230690000	11953000	12577000	18166000	45966000	11143000	130880000	12577000	45966000	1.86978	1.94319	-0.17465	2.84893
Q8IY17-2	Neuropathy target esterase	PNPLA6	7	7	2	2	3	5	6	4	2	2	3	5	6	4	7.4	7.4	1327	0	18.131	2.2	2.3	3.2	5.2	6.5	4.9	69939000	4069300	3543600	10524000	13549000	14834000	23419000	4069300	14834000	1.86606	1.73533	2.06562	1.154
Q9NVH1-2	DnaJ homolog subfamily C member 11	DNAJC11	4	4	2	3	0	3	3	1	2	3	0	3	3	1	8.3	8.3	521	0	7.6976	4	6.7	0	6.7	6.7	1.5	22587000	1750100	3969500	0	8401800	6379700	2085900	1750100	6379700	1.86605	2.26326	0.684531	20.9922
J3KMZ9	Low-density lipoprotein receptor	LDLR	2	2	1	2	1	2	1	2	1	2	1	2	1	2	2.9	2.9	945	0	83.049	1.4	2.9	1.4	2.9	1.4	2.9	82661000	1782400	5106000	3092300	11267000	7443400	53969000	3092300	11267000	1.86535	2.66021	0.543768	4.12538
Q15149-4	Plectin	PLEC	336	4	161	173	182	241	249	272	1	2	2	2	3	3	62.3	62.3	4547	0	323.31	38.8	39.7	43.5	51.2	50	56.5	54630000000	1751500000	3352100000	5625600000	9682700000	12200000000	22019000000	3352100000	12200000000	1.86374	2.46682	1.86374	1.96867
P30084	Enoyl-CoA hydratase, mitochondrial	ECHS1	5	5	1	1	2	2	0	4	1	1	2	2	0	4	25.5	25.5	290	0	60.451	4.1	7.2	11.4	11.4	0	25.5	57754000	733340	2257300	6767400	8206800	0	39789000	2257300	8206800	1.86222	3.48427	0	2.5557
O43290	U4/U6.U5 tri-snRNP-associated protein 1	SART1	12	12	3	8	3	7	6	7	3	8	3	7	6	7	19.2	19.2	800	0	39.722	5.1	14.2	5.1	13.1	9.6	11.9	151470000	6605100	17926000	10499000	31103000	38133000	47203000	10499000	38133000	1.86079	2.2354	1.08899	2.16863
F8WE88	Unconventional myosin-Va	MYO5A	18	14	11	5	3	11	13	3	8	3	3	10	9	3	11.1	8.9	1852	0	29.466	6.7	3.5	1.9	6.7	7.8	2	89209000	13392000	6558600	6017500	25813000	23810000	13617000	6558600	23810000	1.86011	0.946726	1.86011	1.17817
P78344-2	Eukaryotic translation initiation factor 4 gamma 2	EIF4G2	5	5	1	1	0	1	1	4	1	1	0	1	1	4	7.6	7.6	869	0	6.1281	1.7	2.3	0	1.7	1.7	5.3	19166000	757130	974700	0	1615000	2716200	13103000	757130	2716200	1.84298	1.09292	1.47856	23.6434
O95302	Peptidyl-prolyl cis-trans isomerase FKBP9;Peptidyl-prolyl cis-trans isomerase	FKBP9	2	2	1	1	1	2	1	1	1	1	1	2	1	1	3.2	3.2	570	0.00065531	3.0733	1.6	1.6	1.6	3.2	1.6	1.6	26857000	1521300	2434400	2267200	8527800	4007300	8099100	2267200	8099100	1.83685	2.48687	0.719064	1.83685
Q9Y230	RuvB-like 2	RUVBL2	15	15	5	12	3	11	10	5	5	12	3	11	10	5	40.4	40.4	463	0	134.66	11	31.5	8.2	26.3	27.6	16.4	214500000	13053000	52039000	7993700	55203000	39649000	46564000	13053000	46564000	1.83483	2.08037	-0.392309	2.54228
O75934	Pre-mRNA-splicing factor SPF27	BCAS2	2	2	1	2	0	1	2	0	1	2	0	1	2	0	11.6	11.6	225	0	11.855	5.8	11.6	0	5.8	11.6	0	18949000	1828600	3565800	0	7041200	6513100	0	1828600	6513100	1.8326	1.94508	0.869119	0
Q9H2P0	Activity-dependent neuroprotector homeobox protein	ADNP	5	5	0	1	2	3	2	3	0	1	2	3	2	3	7.2	7.2	1102	0	116.47	0	1.5	3.4	4.4	3.3	4.2	29003000	0	1094000	4843800	2837500	3884500	16343000	1094000	3884500	1.82812	21.4362	1.82812	1.75446
E9PLK3	Puromycin-sensitive aminopeptidase	NPEPPS	7	7	1	1	0	0	1	7	1	1	0	0	1	7	9.1	9.1	915	0	18.029	1.4	1.4	0	0	1.4	9.1	46526000	1015500	1709600	0	0	3594900	40206000	1015500	3594900	1.82376	0	1.07229	25.2609
F8W6I7	Heterogeneous nuclear ribonucleoprotein A1;Heterogeneous nuclear ribonucleoprotein A1, N-terminally processed;Heterogeneous nuclear ribonucleoprotein A1-like 2	HNRNPA1;HNRNPA1L2	10	10	2	5	1	5	4	5	2	5	1	5	4	5	37.8	37.8	307	0	78.49	8.5	18.9	5.2	16.9	22.1	25.1	419850000	33987000	60737000	14312000	152220000	38347000	120250000	33987000	120250000	1.82298	2.1631	-0.663462	3.07074
O00116	Alkyldihydroxyacetonephosphate synthase, peroxisomal	AGPS	7	7	1	4	2	6	5	3	1	4	2	6	5	3	15	15	658	0	89.951	1.8	9.9	5.5	12.9	11.7	7.6	190260000	4735700	12740000	12777000	45001000	28301000	86705000	12740000	45001000	1.82059	3.24831	1.15149	2.76257
P55081	Microfibrillar-associated protein 1	MFAP1	4	4	1	3	1	3	2	0	1	3	1	3	2	0	11.6	11.6	439	0	19.985	3	9.3	3	8.4	6.2	0	75766000	5471600	14324000	2404300	34444000	19123000	0	5471600	19123000	1.80527	2.65422	0.416874	0
P07237	Protein disulfide-isomerase	P4HB	40	40	14	17	21	24	17	38	14	17	21	24	17	38	63.4	63.4	508	0	323.31	28.9	34.1	39	38.6	34.3	61.8	8311000000	119430000	241980000	628390000	844940000	562780000	5913500000	241980000	844940000	1.80396	2.82268	1.21768	3.23428
Q7Z7G8-2	Vacuolar protein sorting-associated protein 13B	VPS13B	19	19	4	13	2	6	8	4	4	13	2	6	8	4	6.2	6.2	3997	0	64.388	1.2	4	0.7	2.2	2.5	1.6	115960000	8251300	30712000	3815800	11623000	28771000	32791000	8251300	28771000	1.80192	0.494289	-0.0941871	3.10324
Q16401-2	26S proteasome non-ATPase regulatory subunit 5	PSMD5	4	4	0	1	1	2	2	3	0	1	1	2	2	3	10	10	461	0	8.3907	0	2	2	4.8	4.8	7.2	63870000	0	2942900	3265200	6843800	10229000	40590000	2942900	10229000	1.79735	22.7064	1.79735	3.63588
P08559-3	Pyruvate dehydrogenase E1 component subunit alpha, somatic form, mitochondrial	PDHA1	7	7	1	3	1	3	2	5	1	3	1	3	2	5	19.5	19.5	359	0	13.106	3.6	6.4	3.6	8.4	6.1	13.6	109720000	2662700	9086700	7306500	25363000	18231000	47074000	7306500	25363000	1.79547	3.25176	1.00457	2.68768
Q96I99	Succinyl-CoA ligase [GDP-forming] subunit beta, mitochondrial	SUCLG2	10	10	2	4	3	3	4	7	2	4	3	3	4	7	22.2	22.2	432	0	39.98	5.1	13	10.4	10	10.2	18.3	119050000	3115000	8611400	6584100	14616000	22846000	63281000	6584100	22846000	1.79488	2.23024	1.40762	3.26471
O00268	Transcription initiation factor TFIID subunit 4	TAF4	24	24	10	14	7	19	18	14	10	14	7	19	18	14	31.2	31.2	1085	0	323.31	14.7	19.4	9.4	25.3	23.8	21.8	1467900000	117630000	193520000	49819000	406470000	539800000	160700000	117630000	406470000	1.78889	1.78889	1.47994	1.6896
B1AHB1	DNA replication licensing factor MCM5	MCM5	9	9	2	2	6	6	6	4	2	2	6	6	6	4	18.8	18.8	691	0	27.29	4.2	4.1	13	12.7	12.7	8.4	168790000	5628400	7483700	37323000	25859000	21948000	70551000	7483700	25859000	1.78884	2.19987	1.55227	0.918602
M0R026	Acetolactate synthase-like protein	ILVBL	4	4	1	2	1	1	2	4	1	2	1	1	2	4	11.6	11.6	525	0	93.667	4.6	9	4.6	1.3	5.9	11.6	79021000	608200	9589200	2053100	0	7058300	59712000	2053100	7058300	1.78152	0	-0.44209	4.86215
E9PF19	Transducin beta-like protein 2	TBL2	5	5	1	1	2	3	3	2	1	1	2	3	3	2	18	18	411	0	157.07	3.2	3.2	6.3	9	10.5	9	97119000	1090200	3626700	4572800	12339000	10582000	64909000	3626700	12339000	1.7665	3.50056	1.54488	3.82727
Q13247-3	Serine/arginine-rich splicing factor 6	SRSF6	5	5	2	3	1	5	3	2	2	3	1	5	3	2	13.4	13.4	335	0	23.392	6.6	9.3	2.7	13.4	8.7	4.8	203600000	11622000	31555000	0	91321000	39426000	29677000	11622000	39426000	1.76229	2.97409	0.321279	24.8228
J3KNL6	Protein transport protein Sec16A	SEC16A	5	5	1	2	0	1	2	2	1	2	0	1	2	2	3.3	3.3	2357	0	9.092	0.5	1.3	0	0.5	1.4	1.1	17390000	1063400	3216600	0	1601900	3604500	7903300	1063400	3604500	1.76111	0.5911	0.164263	22.914
Q16531	DNA damage-binding protein 1	DDB1	18	18	1	3	3	5	8	15	1	3	3	5	8	15	23.7	23.7	1140	0	183.84	1.6	5.3	6	7.3	10.7	20.1	243670000	1296600	5516100	11867000	9963100	18633000	196390000	5516100	18633000	1.75614	2.94186	1.75614	4.04869
Q96C36	Pyrroline-5-carboxylate reductase 2	PYCR2	6	5	0	1	4	3	2	4	0	1	4	2	1	4	24.1	20	320	0	79.839	0	5	14.4	13.4	9.4	20	85564000	0	3579900	12544000	12083000	2359300	54997000	3579900	12083000	1.75499	23.5265	-0.60156	2.13236
P50213-2	Isocitrate dehydrogenase [NAD] subunit alpha, mitochondrial	IDH3A	4	4	1	0	1	1	0	2	1	0	1	1	0	2	16	16	288	0	8.474	4.2	0	3.5	3.5	0	8.3	30945000	912010	0	4595300	3074300	0	22363000	912010	3074300	1.75314	1.75314	0	2.28288
B4DR61	Protein transport protein Sec61 subunit alpha isoform 1;Protein transport protein Sec61 subunit alpha isoform 2	SEC61A1;SEC61A2	4	4	1	1	2	4	1	1	1	1	2	4	1	1	6.8	6.8	482	0	7.3892	2.3	2.3	4.1	6.8	2.3	2.3	27001000	397260	467930	2369600	21526000	669220	1570800	467930	1570800	1.74713	5.75985	0.516188	-0.593144
Q14134-2	Tripartite motif-containing protein 29	TRIM29	6	6	1	2	5	3	2	3	1	2	5	3	2	3	9.8	9.8	570	0	15.343	2.1	3.5	9.8	4.9	3.5	6.1	35096000	911860	2107600	11277000	7013200	3283200	10503000	2107600	7013200	1.73447	2.94319	0.639502	-0.102582
P40926	Malate dehydrogenase, mitochondrial;Malate dehydrogenase	MDH2	14	14	3	5	7	8	9	13	3	5	7	8	9	13	52.1	52.1	338	0	323.31	10.7	16.6	28.7	31.1	36.4	52.1	870340000	6662600	16956000	55578000	56382000	47284000	687470000	16956000	56382000	1.73344	3.08108	1.47956	3.62871
Q9UMD9-2	Collagen alpha-1(XVII) chain;120 kDa linear IgA disease antigen;97 kDa linear IgA disease antigen	COL17A1	6	6	1	2	4	3	2	4	1	2	4	3	2	4	6.5	6.5	1415	0	19.835	1.5	2.8	5	3.5	2.8	4.8	69533000	1507800	4333600	19300000	14254000	4660200	25476000	4333600	14254000	1.71773	3.24085	0.104826	0.400538
P62333	26S protease regulatory subunit 10B	PSMC6	11	11	4	5	3	5	6	5	4	5	3	5	6	5	36.2	36.2	389	0	105.73	12.6	17	8	15.4	19.3	17.7	139100000	9034900	21516000	7925200	18676000	29706000	52240000	9034900	29706000	1.71717	1.0476	0.465344	2.72064
Q9UBS4	DnaJ homolog subfamily B member 11	DNAJB11	8	8	1	4	2	5	3	3	1	4	2	5	3	3	27.7	27.7	358	0	47.456	4.5	14.5	7.5	22.9	11.2	14.8	92251000	1676600	7047000	6190100	20083000	14997000	42258000	6190100	20083000	1.69794	3.58236	1.08959	2.77119
Q969V3-2	Nicalin	NCLN	9	9	4	4	2	6	4	4	4	4	2	6	4	4	23.1	23.1	562	0	110.74	10	10	4.3	14.4	10	11.7	76319000	5218400	10918000	5291500	17076000	12551000	25263000	5291500	17076000	1.69022	1.71029	0.201094	2.25528
B4DJV2	Citrate synthase;Citrate synthase, mitochondrial	CS	10	10	0	4	4	7	3	7	0	4	4	7	3	7	20.1	20.1	453	0	72.868	0	12.1	9.9	16.1	8.6	19.6	443190000	0	24575000	36699000	78439000	31694000	271780000	24575000	78439000	1.67438	26.2251	0.367018	2.88863
P47756-2	F-actin-capping protein subunit beta	CAPZB	5	5	1	0	1	4	1	3	1	0	1	4	1	3	22.4	22.4	272	0	16.896	3.7	0	5.1	17.3	3.7	13.6	34022000	3135400	0	2606200	14377000	5603600	8299800	2606200	8299800	1.67113	2.19704	22.4179	1.67113
O94874-2	E3 UFM1-protein ligase 1	UFL1	10	10	1	3	2	2	4	7	1	3	2	2	4	7	16.5	16.5	729	0	16.587	1.1	4.9	2.7	2.7	5.6	12.1	68966000	721640	4257800	5168400	6045800	13534000	39238000	4257800	13534000	1.66841	3.06658	1.66841	2.92446
Q09028-3	Histone-binding protein RBBP4	RBBP4	3	2	1	2	1	3	3	3	1	1	1	2	2	2	13.2	10	410	0	42.727	3.4	6.6	3.4	13.2	13.2	13.2	87219000	5610500	8879000	5562100	16358000	17687000	33123000	5610500	17687000	1.65649	1.5438	0.99422	2.57413
Q9UHL4	Dipeptidyl peptidase 2	DPP7	3	3	1	1	1	2	3	0	1	1	1	2	3	0	6.9	6.9	492	0	6.4085	1.6	1.6	2.4	4.1	6.9	0	24259000	969120	2166400	2150600	12212000	6761200	0	2150600	6761200	1.65254	3.65548	1.64198	0
Q9BZE1	39S ribosomal protein L37, mitochondrial	MRPL37	6	6	2	4	1	4	3	4	2	4	1	4	3	4	15.8	15.8	423	0	27.801	5.4	13.5	3.5	11.6	9.2	8.5	83186000	5206200	19539000	3685200	16360000	13358000	25038000	5206200	16360000	1.65187	1.65187	-0.548653	2.7643
Q96HS1	Serine/threonine-protein phosphatase PGAM5, mitochondrial	PGAM5	8	8	3	3	4	5	1	5	3	3	4	5	1	5	31.1	31.1	289	0	26.393	15.6	15.6	11.1	13.5	3.5	26.3	248030000	11432000	21047000	48427000	66101000	0	101020000	21047000	66101000	1.65106	2.53159	0	1.06076
Q02809	Procollagen-lysine,2-oxoglutarate 5-dioxygenase 1	PLOD1	12	12	6	6	2	7	8	3	6	6	2	7	8	3	20.1	20.1	727	0	55.052	9.2	11.6	3.7	10.3	12	5.1	98510000	8110200	16311000	7970300	25333000	26483000	14301000	8110200	25333000	1.64321	1.64321	0.699221	0.84341
Q12769	Nuclear pore complex protein Nup160	NUP160	10	10	1	1	0	2	3	7	1	1	0	2	3	7	7.7	7.7	1436	0	21.344	0.7	0.7	0	1.7	1.7	5.4	79885000	1546900	6857000	0	4123400	4798000	62560000	1546900	4798000	1.63305	1.41445	-0.515144	25.8987
Q9H845	Acyl-CoA dehydrogenase family member 9, mitochondrial	ACAD9	6	6	2	1	3	3	1	4	2	1	3	3	1	4	9.8	9.8	621	0	12.91	3.2	1.3	4.3	4.7	1.8	6.6	59421000	2532800	3386900	10068000	10505000	1837300	31091000	3386900	10505000	1.63304	2.05227	-0.882378	1.62672
P39656-3	Dolichyl-diphosphooligosaccharide--protein glycosyltransferase 48 kDa subunit	DDOST	8	8	2	6	3	4	6	5	2	6	3	4	6	5	22.6	22.6	438	0	116	4.6	13.7	6.6	8.7	14.6	16.4	405800000	12587000	64503000	24492000	67205000	74879000	162130000	24492000	74879000	1.61225	2.41663	0.215195	2.72677
Q9Y6N5	Sulfide:quinone oxidoreductase, mitochondrial	SQRDL	18	18	2	9	8	10	7	12	2	9	8	10	7	12	48.2	48.2	450	0	267.37	6	24.2	17.1	26.2	23.1	33.3	1000500000	8463700	118260000	77737000	237120000	128380000	430520000	77737000	237120000	1.60894	4.80819	0.118458	2.46941
Q92620	Pre-mRNA-splicing factor ATP-dependent RNA helicase PRP16	DHX38	20	20	4	7	6	11	11	16	4	7	6	11	11	16	22.2	22.2	1227	0	204.69	5.9	7.7	7.6	12	12.4	19.1	454820000	7544300	16771000	38030000	51023000	48469000	292980000	16771000	51023000	1.60518	2.75769	1.53109	2.94559
P04181	Ornithine aminotransferase, mitochondrial;Ornithine aminotransferase, hepatic form;Ornithine aminotransferase, renal form	OAT	22	22	12	19	7	12	15	17	12	19	7	12	15	17	52.4	52.4	439	0	323.31	25.5	46.5	15.5	28	29.2	44	1520200000	117780000	236190000	60845000	295850000	358010000	451560000	117780000	358010000	1.60391	1.32877	0.600052	2.89171
Q9NR45	Sialic acid synthase	NANS	3	3	0	1	1	1	1	3	0	1	1	1	1	3	12.8	12.8	359	0	63.713	0	5	5	3.9	5	12.8	45018000	0	964320	1470200	2928000	1757000	37899000	964320	2928000	1.60233	21.4815	0.86553	4.68808
P17066	Heat shock 70 kDa protein 6;Putative heat shock 70 kDa protein 7	HSPA6;HSPA7	8	1	5	5	6	6	5	6	1	1	1	1	1	1	14	1.7	643	0.0023351	2.0524	8.2	8.2	10.7	11.5	8.2	10.1	14846000	911990	1360700	2448600	4504200	1496700	4123700	1360700	4123700	1.59959	2.30418	0.137436	0.751982
Q15029-2	116 kDa U5 small nuclear ribonucleoprotein component	EFTUD2	21	20	13	16	7	15	19	13	13	16	7	15	19	12	27	27	937	0	96.543	16.4	20.1	10.2	20.7	23.9	18.4	689770000	52583000	112000000	52584000	158800000	199530000	114280000	52584000	158800000	1.59452	1.59454	0.833107	1.11988
Q96HE7	ERO1-like protein alpha	ERO1L	9	9	3	4	5	6	4	8	3	4	5	6	4	8	21.4	21.4	468	0	135.02	7.3	10.5	13.5	16	11.8	21.4	381710000	6658500	13401000	31954000	40359000	31459000	257880000	13401000	40359000	1.59055	2.59962	1.23113	3.01263
P62701	40S ribosomal protein S4, X isoform	RPS4X	22	22	2	2	14	4	3	21	2	2	14	4	3	21	70.7	70.7	263	0	180.55	7.2	7.2	49.8	14.8	15.2	65	1193100000	4910700	13219000	179140000	39791000	11630000	944440000	13219000	39791000	1.58983	3.01844	-0.184762	2.39837
O95470	Sphingosine-1-phosphate lyase 1	SGPL1	6	6	2	2	1	3	3	5	2	2	1	3	3	5	11.6	11.6	568	0	18.612	5.5	5.5	2.6	6.7	8.6	11.6	98133000	7430400	14729000	6868000	22269000	16699000	30139000	7430400	22269000	1.58352	1.58352	0.181102	2.13367
P50402	Emerin	EMD	7	7	2	3	3	5	4	4	2	3	3	5	4	4	28.3	28.3	254	0	74.29	11.8	18.5	18.5	28	18.9	21.7	189700000	5548800	14914000	28838000	44603000	31683000	64112000	14914000	44603000	1.58047	3.00689	1.08704	1.15262
O76094-2	Signal recognition particle subunit SRP72	SRP72	3	3	0	1	2	0	2	2	0	1	2	0	2	2	6.6	6.6	610	0	13.384	0	1.8	3.3	0	5.1	3.3	56151000	0	2988400	18548000	0	8913700	25700000	2988400	8913700	1.57665	0	1.57665	0.470505
P11940	Polyadenylate-binding protein 1	PABPC1	23	16	9	14	8	13	12	19	6	9	6	9	9	15	48.4	48.4	636	0	299.01	15.6	23.6	16.2	27.8	23.9	43.2	844710000	49446000	89509000	42928000	140530000	146700000	375600000	49446000	146700000	1.56894	1.50695	0.712764	3.12921
P49792	E3 SUMO-protein ligase RanBP2	RANBP2	47	34	12	16	12	26	27	30	7	10	9	16	18	23	19.6	19.6	3224	0	323.31	4.7	5.9	5.5	10.2	10	14.1	653840000	22805000	53911000	44491000	131580000	104780000	296270000	44491000	131580000	1.56435	2.52852	0.958712	2.73533
P35998	26S protease regulatory subunit 7	PSMC2	16	16	4	8	4	8	7	10	4	8	4	8	7	10	37.6	37.6	433	0	138.59	11.8	23.3	10.2	19.6	19.6	32.8	277850000	5215500	25699000	10350000	28992000	30584000	177010000	10350000	30584000	1.56315	2.47478	0.251065	4.09613
Q9UJZ1	Stomatin-like protein 2, mitochondrial	STOML2	10	10	2	7	2	5	4	9	2	7	2	5	4	9	39	39	356	0	218.91	9.3	32.3	10.4	25.8	18	39	323530000	4946000	34979000	21667000	63574000	19294000	179070000	21667000	63574000	1.55294	3.6841	-0.858337	3.04695
Q9UBM7	7-dehydrocholesterol reductase	DHCR7	4	4	2	4	3	3	2	4	2	4	3	3	2	4	10.9	10.9	475	0	39.249	7.4	10.9	9.1	9.1	7.4	10.9	218610000	6582300	22774000	17424000	51031000	30272000	90530000	17424000	51031000	1.5503	2.95471	0.410596	2.37732
Q8N1F7	Nuclear pore complex protein Nup93	NUP93	16	16	6	7	3	6	9	9	6	7	3	6	9	9	21.9	21.9	819	0	109.66	9	10.6	4.4	9.4	11.8	14.3	182710000	9042200	15381000	9067000	19889000	26530000	102800000	9067000	26530000	1.54893	1.13723	0.786475	3.50307
Q99878	Histone H2A type 1-J;Histone H2A type 1-H;Histone H2A.J;Histone H2A type 2-C;Histone H2A type 1-C;Histone H2A type 3;Histone H2A type 2-A;Histone H2A type 1-D;Histone H2A type 1;Histone H2A type 1-B/E;Histone H2A;Histone H2A.V;Histone H2A.Z;Histone H2A type 2-B;Histone H2A type 1-A;Histone H2AX	HIST1H2AJ;HIST1H2AH;H2AFJ;HIST2H2AC;HIST1H2AC;HIST3H2A;HIST2H2AA3;HIST1H2AD;HIST1H2AG;HIST1H2AB;H2AFV;H2AFZ;HIST2H2AB;HIST1H2AA;H2AFX	2	2	1	1	1	1	2	1	1	1	1	1	2	1	21.9	21.9	128	0	8.0813	7	7	7	7	21.9	7	65560000	6725700	5587400	5803800	19668000	16937000	10839000	5803800	16937000	1.54511	1.54809	1.59993	0.901162
P41091	Eukaryotic translation initiation factor 2 subunit 3;Putative eukaryotic translation initiation factor 2 subunit 3-like protein	EIF2S3;EIF2S3L	12	12	5	8	2	7	7	10	5	8	2	7	7	10	35.6	35.6	472	0	108.15	15	24.2	5.1	19.5	20.8	33.3	274880000	11575000	33097000	7652500	33717000	29648000	159190000	11575000	33717000	1.54246	1.54246	-0.158766	4.37867
A0A075B6S2		IGKV2D-29	5	2	4	4	3	4	4	4	1	1	1	1	1	2	19.2	19.2	120	0	323.31	19.2	19.2	19.2	19.2	19.2	19.2	249550000000	4079400000	7473200000	91093000000	13504000000	21768000000	111640000000	7473200000	21768000000	1.54241	1.72696	1.54241	0.293442
P40937-2	Replication factor C subunit 5	RFC5	2	2	0	1	1	2	1	1	0	1	1	2	1	1	7.5	7.5	319	0	5.4255	0	3.1	3.1	7.5	4.4	3.1	19151000	0	1628700	3901300	4735700	2021800	6864000	1628700	4735700	1.53986	22.1751	0.311919	0.815095
O14979-3	Heterogeneous nuclear ribonucleoprotein D-like	HNRNPDL	8	6	1	4	4	5	6	5	1	2	2	3	4	3	29.1	25	244	0	40.241	3.3	14.3	14.3	21.7	19.7	23.8	127130000	7173500	9625400	11545000	26932000	27951000	43900000	9625400	27951000	1.53798	1.90857	1.53798	1.92695
C9JG87	39S ribosomal protein L39, mitochondrial	MRPL39	6	6	1	3	2	4	4	3	1	3	2	4	4	3	23.9	23.9	297	0	32.395	5.1	12.8	9.1	16.2	16.2	12.1	93972000	4013300	14395000	7659600	22180000	15865000	29859000	7659600	22180000	1.53392	2.4664	0.14028	1.96282
P23246	Splicing factor, proline- and glutamine-rich	SFPQ	13	13	6	6	5	8	10	8	6	6	5	8	10	8	22.3	22.3	707	0	108.98	9.5	11.9	9.8	15.7	17.4	16.3	590890000	39178000	61358000	33550000	113440000	91789000	251570000	39178000	113440000	1.53381	1.53381	0.58107	2.90658
O00469	Procollagen-lysine,2-oxoglutarate 5-dioxygenase 2	PLOD2	7	7	1	1	1	3	2	6	1	1	1	3	2	6	12.2	12.2	737	0	61.546	1.1	1.9	1.9	4.2	3	11	68607000	418850	3938400	3105000	8986200	7964300	44195000	3105000	8986200	1.53312	4.42321	1.01594	3.83122
Q15365	Poly(rC)-binding protein 1	PCBP1	8	5	3	4	4	5	3	7	1	2	2	3	1	4	37.6	37.6	356	0	97.317	12.4	16.9	16.9	23.9	13.2	30.6	185810000	11817000	24250000	13065000	37797000	11562000	87318000	13065000	37797000	1.53256	1.67741	-1.06859	2.74057
O75874	Isocitrate dehydrogenase [NADP] cytoplasmic	IDH1	4	3	1	2	0	2	1	2	1	2	0	1	1	1	10.6	8.5	414	0	5.0995	2.7	5.8	0	4.8	2.7	4.8	10563000	795230	2640900	0	3854800	2295000	976940	795230	2295000	1.52905	2.27721	-0.202536	19.8979
K7EIF2	Ras-related protein Rab-34	RAB34	2	2	0	1	1	1	1	2	0	1	1	1	1	2	13.4	13.4	149	0.00065963	3.1652	0	6	6	7.4	7.4	13.4	22236000	0	1492700	2627900	2809100	4304300	11002000	1492700	4304300	1.52785	21.4217	1.52785	2.06578
Q08945	FACT complex subunit SSRP1	SSRP1	8	8	1	2	2	1	4	4	1	2	2	1	4	4	11.1	11.1	709	0	63.8	2	3.2	3.8	2	6.1	6.9	43288000	874730	3380600	5020200	3965600	9712100	20335000	3380600	9712100	1.5225	2.18063	1.5225	2.01815
Q7L014	Probable ATP-dependent RNA helicase DDX46	DDX46	5	5	1	2	0	2	0	2	1	2	0	2	0	2	4.8	4.8	1031	0	5.3649	1	2	0	2	0	1.7	8797700	896730	1399300	0	2576100	0	3925600	896730	2576100	1.52244	1.52244	0	21.9045
A2RRP1-2	Neuroblastoma-amplified sequence	NBAS	7	7	1	4	1	0	3	3	1	4	1	0	3	3	4.2	4.2	2251	0	13.829	0.5	2.8	0.4	0	1.6	1.7	39459000	1415100	7843000	2624100	0	7481200	20095000	2624100	7481200	1.51145	0	-0.0681359	2.93694
J3KN36	Nodal modulator 2;Nodal modulator 3;Nodal modulator 1	NOMO3;NOMO2;NOMO1	9	9	2	2	2	3	5	8	2	2	2	3	5	8	9.6	9.6	1267	0	41.159	2.1	1.9	2.3	3.5	5.5	8.8	141160000	2258300	6475100	8969600	10111000	18368000	94983000	6475100	18368000	1.50422	2.16262	1.50422	3.40455
Q9Y4W6	AFG3-like protein 2	AFG3L2	8	8	2	4	4	3	4	4	2	4	4	3	4	4	12.3	12.3	797	0	18.896	2.4	6.6	5.3	4.4	5.4	5.3	113610000	3920100	8948900	23178000	13055000	25194000	39310000	8948900	25194000	1.4933	1.73564	1.4933	0.76214
P46063	ATP-dependent DNA helicase Q1	RECQL	6	6	3	4	1	4	6	4	3	4	1	4	6	4	10.9	10.9	649	0	35.827	5.5	8	2.2	6.6	10.9	6.6	89518000	7457200	13061000	2469200	20356000	25210000	20965000	7457200	20965000	1.49128	1.44875	0.948731	3.08587
Q5RKV6	Exosome complex component MTR3	EXOSC6	6	6	2	4	3	5	5	4	2	4	3	5	5	4	28.7	28.7	272	0	54.735	10.3	17.3	17.3	25.7	25.7	17.3	231890000	7944100	24210000	18403000	82734000	51059000	47538000	18403000	51059000	1.47222	3.38052	1.07656	1.36914
O00425	Insulin-like growth factor 2 mRNA-binding protein 3	IGF2BP3	10	8	4	7	4	5	6	7	3	6	2	4	4	5	23	20.7	579	0	47.197	9.7	18.1	8.6	12.6	15.4	15.5	213760000	6093000	34624000	14102000	22600000	38928000	97411000	14102000	38928000	1.46491	1.8911	0.169036	2.78818
J3KMX1	Nuclear pore complex protein Nup88	NUP88	3	3	0	2	1	3	1	1	0	2	1	3	1	1	5.7	5.7	696	0	8.5066	0	4.2	2.6	5.7	1.6	2.6	24509000	0	3442200	2695600	7436300	3467300	7467300	2695600	7436300	1.46398	22.8262	0.0104817	1.46998
P04843	Dolichyl-diphosphooligosaccharide--protein glycosyltransferase subunit 1	RPN1	19	19	6	10	7	9	10	17	6	10	7	9	10	17	37.9	37.9	607	0	245.75	12.2	22.1	15.7	17.8	21.7	34.8	1070700000	34695000	91522000	68355000	100500000	188500000	587150000	68355000	188500000	1.46345	1.5344	1.04237	3.10261
P62805	Histone H4	HIST1H4A	3	3	3	1	0	2	1	0	3	1	0	2	1	0	29.1	29.1	103	0	5.6318	29.1	9.7	0	17.5	7.8	0	24254000	7032300	2639400	0	7313100	7269300	0	2639400	7269300	1.46161	0.0564865	1.46161	0
Q9Y265	RuvB-like 1	RUVBL1	12	12	6	9	5	7	9	8	6	9	5	7	9	8	35.3	35.3	456	0	131.82	20.2	27.9	13.8	23.9	29.6	23.9	427320000	31900000	91800000	27093000	80867000	87857000	107800000	31900000	87857000	1.4616	1.34199	-0.0633369	1.99237
Q9H9B4	Sideroflexin-1	SFXN1	10	9	3	6	3	8	3	6	3	6	3	8	3	5	36.6	30.7	322	0	65.868	12.4	19.9	14.3	27.6	12.1	24.8	225420000	10998000	37616000	22420000	61508000	8839700	84035000	22420000	61508000	1.45599	2.48353	-2.08928	1.9062
P49756	RNA-binding protein 25	RBM25	2	2	2	2	1	2	0	1	2	2	1	2	0	1	2.7	2.7	843	0.00065746	3.1007	2.7	2.7	0.9	2.7	0	0.9	34437000	2395900	6376800	3883000	10570000	0	11212000	3883000	10570000	1.44473	2.14134	0	1.5298
O76031	ATP-dependent Clp protease ATP-binding subunit clpX-like, mitochondrial	CLPX	5	5	1	1	0	2	3	1	1	1	0	2	3	1	9.5	9.5	633	0	6.9411	1.4	1.4	0	3.8	5.4	2.2	21012000	2622000	2622600	0	7111500	7623700	1032000	2622000	7111500	1.43949	1.43949	1.53949	19.977
E7EWK3	ATP-dependent RNA helicase DHX36	DHX36	3	3	1	1	0	1	1	1	1	1	0	1	1	1	4.9	4.9	797	0	6.4001	1.9	1.9	0	1.8	1.9	1.3	8833000	773770	2003300	0	2096200	1815800	2143900	773770	2096200	1.4378	1.4378	-0.141773	21.0318
E7EVA0	Microtubule-associated protein;Microtubule-associated protein 4	MAP4	6	6	1	2	3	1	3	5	1	2	3	1	3	5	5	5	2297	0	47.965	0.7	1.6	2.4	0.7	2	4.1	120180000	895090	4963700	11976000	3168900	13406000	85771000	4963700	13406000	1.43339	1.82388	1.43339	2.84034
P02545	Prelamin-A/C;Lamin-A/C	LMNA	44	2	25	30	25	36	28	24	2	2	2	2	2	1	55.6	55.6	664	0	323.31	39.9	45.5	42	48.6	43.5	39.8	4078200000	314680000	519660000	257140000	1403800000	844630000	738300000	314680000	844630000	1.42443	2.15738	0.700751	1.52165
Q709F0	Acyl-CoA dehydrogenase family member 11	ACAD11	2	2	1	0	1	2	1	0	1	0	1	2	1	0	2.6	2.6	780	0	3.666	1.5	0	1.5	2.6	1.5	0	13756000	1410600	0	3554800	5012100	3779000	0	1410600	3779000	1.4217	1.82911	21.8496	0
J3KPX7	Prohibitin-2	PHB2	17	17	5	12	7	12	8	10	5	12	7	12	8	10	56.5	56.5	299	0	323.31	18.7	42.5	27.1	37.1	29.8	36.8	940080000	37414000	119790000	99507000	266170000	87063000	330140000	99507000	266170000	1.41948	2.8307	-0.460376	1.73021
P14324-2	Farnesyl pyrophosphate synthase	FDPS	4	4	1	2	1	3	2	4	1	2	1	3	2	4	15.9	15.9	353	0	32.363	5.1	8.8	3.7	13.3	8.2	15.9	160930000	10512000	18519000	3789800	28063000	8956600	91087000	10512000	28063000	1.41663	1.41663	-1.04798	4.58705
Q92890	Ubiquitin fusion degradation protein 1 homolog	UFD1L	5	5	0	1	1	0	2	5	0	1	1	0	2	5	17.6	17.6	307	0	13.535	0	4.9	4.9	0	8.8	17.6	44269000	0	2888700	2047400	0	5463000	33870000	2047400	5463000	1.4159	0	0.919273	4.04814
Q96TA2-3	ATP-dependent zinc metalloprotease YME1L1	YME1L1	3	3	1	1	0	1	2	0	1	1	0	1	2	0	5.9	5.9	683	0	5.5839	1.9	1.9	0	1.8	4.1	0	9588500	1181500	1674600	0	3151100	3581300	0	1181500	3151100	1.41524	1.41524	1.09667	0
P07900	Heat shock protein HSP 90-alpha	HSP90AA1	30	22	8	7	8	7	9	28	3	3	5	4	5	21	35	35	732	0	323.31	13.3	11.9	12.3	11.6	15.7	33.7	2381700000	99667000	182330000	90917000	210700000	265060000	1533000000	99667000	265060000	1.41113	1.08	0.539767	4.07566
Q14318	Peptidyl-prolyl cis-trans isomerase FKBP8	FKBP8	3	3	2	3	1	2	2	1	2	3	1	2	2	1	11.4	11.4	412	0	64.267	7.8	11.4	3.9	7.8	7.8	3.9	38952000	3309700	9566900	2105600	9131200	8740600	6097700	3309700	8740600	1.40103	1.4641	-0.130319	1.53403
B0FLL2	6-phosphofructo-2-kinase/fructose-2,6-bisphosphatase 2;6-phosphofructo-2-kinase;Fructose-2,6-bisphosphatase	PFKFB2	13	12	6	9	2	9	7	5	5	8	2	8	6	5	28.4	28.4	472	0	53.427	15.5	19.7	4.4	21.8	15	11.2	163860000	13715000	37676000	7155500	40086000	36203000	29024000	13715000	36203000	1.40035	1.54734	-0.0575366	2.02012
O94906-2	Pre-mRNA-processing factor 6	PRPF6	9	9	3	5	3	5	5	5	3	5	3	5	5	5	12.3	12.3	901	0	50.739	4.2	6.7	4.4	6.9	7.2	7.4	103230000	4537300	25822000	9430300	12395000	24814000	26228000	9430300	24814000	1.39578	1.44985	-0.0574464	1.47573
O60568	Procollagen-lysine,2-oxoglutarate 5-dioxygenase 3	PLOD3	7	7	3	6	3	4	6	4	3	6	3	4	6	4	12.5	12.5	738	0	29.634	4.3	10	4.3	8	10.4	6.6	118840000	8771200	14822000	10768000	27385000	28311000	28780000	10768000	28311000	1.39461	1.64254	0.933623	1.41832
H0YA96	Heterogeneous nuclear ribonucleoprotein D0	HNRNPD	12	10	3	6	4	8	7	10	3	4	2	6	5	8	42.9	42.9	210	0	90.95	15.2	21	13.3	21.9	31.4	41.9	896390000	27216000	95684000	62825000	144050000	165120000	401500000	62825000	165120000	1.3941	2.40404	0.787165	2.67599
Q969X5-2	Endoplasmic reticulum-Golgi intermediate compartment protein 1	ERGIC1	2	2	1	1	0	0	1	1	1	1	0	0	1	1	19.2	19.2	198	0	6.9713	7.1	7.1	0	0	7.1	12.1	14003000	1597800	2396900	0	0	4182500	5825900	1597800	4182500	1.38828	0	0.803196	22.474
A8MXP9	Matrin-3	MATR3	11	11	7	4	2	6	7	6	7	4	2	6	7	6	18.1	18.1	895	0	323.31	13.5	7.2	3	11.5	10.6	11.8	490220000	53157000	41754000	9381400	109210000	102250000	174470000	41754000	109210000	1.38712	1.03877	1.29211	4.21703
J3QT28	Mitotic checkpoint protein BUB3	BUB3	4	4	2	2	2	3	2	2	2	2	2	3	2	2	20.5	20.5	278	0	31.754	8.6	12.2	9.7	16.9	8.6	12.2	70615000	4693000	10203000	6674500	17454000	9113200	22478000	6674500	17454000	1.38683	1.89498	-0.162964	1.75178
Q9Y4L1	Hypoxia up-regulated protein 1	HYOU1	18	18	1	5	4	8	8	17	1	5	4	8	8	17	22.6	22.6	999	0	323.31	1	6.3	5.2	9.4	8.1	21.7	511750000	2536000	23940000	22908000	59757000	43611000	359000000	22908000	59757000	1.38326	4.55848	0.865269	3.97006
P78347-2	General transcription factor II-I	GTF2I	10	10	1	3	3	5	4	7	1	3	3	5	4	7	13.9	13.9	957	0	31.311	1.7	4.7	4.7	6.7	5.9	10	82914000	340930	5388900	9333100	14040000	12095000	41716000	5388900	14040000	1.38148	5.36392	1.16635	2.16017
Q13435	Splicing factor 3B subunit 2	SF3B2	9	9	3	3	2	5	5	6	3	3	2	5	5	6	17.8	17.8	895	0	55.119	5.6	5.9	4.2	9.3	9.2	12.5	157690000	7668800	13884000	11614000	20306000	30230000	73982000	11614000	30230000	1.38012	1.40483	1.12256	2.67131
P42285	Superkiller viralicidic activity 2-like 2	SKIV2L2	11	11	3	3	5	4	4	6	3	3	5	4	4	6	13	13	1042	0	32.324	3.6	3.6	5.9	4.6	4.8	7.6	112360000	2341900	5897600	21364000	6853200	15311000	60597000	5897600	15311000	1.37637	1.5491	1.37637	1.50406
P42167	Lamina-associated polypeptide 2, isoforms beta/gamma;Thymopoietin;Thymopentin;Lamina-associated polypeptide 2, isoform alpha;Thymopoietin;Thymopentin	TMPO	22	22	8	12	11	15	14	12	8	12	11	15	14	12	44.5	44.5	454	0	323.31	22.9	32.6	31.3	31.1	35.9	39	1676900000	95551000	212130000	146980000	474900000	380170000	367130000	146980000	380170000	1.37102	2.31328	0.841696	1.32067
F8VPD4	CAD protein;Glutamine-dependent carbamoyl-phosphate synthase;Aspartate carbamoyltransferase;Dihydroorotase	CAD	17	17	8	11	4	7	9	10	8	11	4	7	9	10	10.1	10.1	2162	0	83.445	4.7	6.8	2.9	4.2	5.5	5.5	322760000	24174000	49536000	18988000	62425000	53413000	114220000	24174000	62425000	1.36867	1.36867	0.108714	2.58866
Q9HD20-2	Manganese-transporting ATPase 13A1	ATP13A1	4	4	1	1	1	2	2	1	1	1	1	2	2	1	4.6	4.6	1086	0	7.0521	1.1	1.1	0.9	2.6	2.1	0.9	16932000	903270	1534200	2807000	1878400	3956300	5853000	1534200	3956300	1.36667	1.05628	1.36667	1.06015
P26599	Polypyrimidine tract-binding protein 1	PTBP1	11	11	4	8	3	4	5	11	4	8	3	4	5	11	26.7	26.7	531	0	323.31	11.9	20.2	7	10.2	14.5	26.7	945960000	10011000	85695000	26444000	45851000	68032000	709930000	26444000	68032000	1.36327	2.19537	-0.332998	4.74666
O95202	LETM1 and EF-hand domain-containing protein 1, mitochondrial	LETM1	10	10	3	5	2	3	3	10	3	5	2	3	3	10	19.5	19.5	739	0	72.336	5.5	8.3	3.9	5.3	6	19.5	221440000	5123800	18182000	4039200	13155000	8606400	172330000	5123800	13155000	1.36033	1.36033	-1.07903	5.41496
J3KNE0	RanBP2-like and GRIP domain-containing protein 3;RanBP2-like and GRIP domain-containing protein 4	RGPD3;RGPD4	14	1	6	6	4	11	10	8	1	0	1	1	1	1	8.8	0.7	1766	0	4.3879	4.4	3.4	3.2	7.4	6.7	4.9	81254000	8290700	0	14802000	21269000	23836000	13057000	8290700	21269000	1.35919	1.35919	24.5066	-0.180969
Q8IXB1	DnaJ homolog subfamily C member 10	DNAJC10	20	20	7	6	15	5	7	19	7	6	15	5	7	19	22.7	22.7	793	0	162.47	8.4	6.4	19.5	5.4	8.7	22.7	1670800000	33634000	34428000	410000000	63910000	88269000	1040500000	34428000	88269000	1.35832	0.926121	1.35832	1.34358
Q8IWT6	Volume-regulated anion channel subunit LRRC8A	LRRC8A	6	6	1	2	2	2	2	6	1	2	2	2	2	6	9.1	9.1	810	0	11.753	2.2	3.6	2.3	3.6	3.6	9.1	55557000	1010100	2031800	3022200	4876100	5191400	39425000	2031800	5191400	1.35337	2.27123	1.35337	3.70544
P22626	Heterogeneous nuclear ribonucleoproteins A2/B1	HNRNPA2B1	14	14	4	11	4	7	7	6	4	11	4	7	7	6	56.7	56.7	353	0	205.56	18.4	41.4	16.7	32.9	29.5	28.6	1239400000	84990000	159080000	52564000	659410000	217100000	66232000	84990000	217100000	1.35299	2.95581	0.448607	0.333453
H3BTL2	[3-methyl-2-oxobutanoate dehydrogenase [lipoamide]] kinase, mitochondrial	BCKDK	2	2	2	2	0	2	1	1	2	2	0	2	1	1	13.9	13.9	216	0	20.204	13.9	13.9	0	13.9	4.2	9.7	26669000	2240900	3872000	0	10100000	5710600	4744700	2240900	5710600	1.34956	2.17221	0.560563	22.1779
P67936	Tropomyosin alpha-4 chain	TPM4	20	5	7	8	9	6	10	14	2	3	2	2	4	5	58.5	38.3	248	0	323.31	33.5	35.5	39.1	28.2	25	42.3	1019400000	15575000	25834000	29390000	51044000	65832000	831710000	25834000	65832000	1.34952	1.71251	1.34952	4.82268
Q6P2Q9	Pre-mRNA-processing-splicing factor 8	PRPF8	41	41	19	25	12	26	25	21	19	25	12	26	25	21	21.5	21.5	2335	0	323.31	9.9	11.1	5.4	14	12.2	12.1	826380000	74996000	124520000	45355000	170510000	190950000	220050000	74996000	190950000	1.34831	1.18497	0.616817	2.2785
Q9P2I0	Cleavage and polyadenylation specificity factor subunit 2	CPSF2	4	4	1	2	0	1	2	1	1	2	0	1	2	1	6.3	6.3	782	0	4.2105	1	2	0	1	3.2	2	9427700	712020	2470000	0	1262500	3171600	1811500	712020	1811500	1.3472	0.826294	0.3607	20.7888
P10809	60 kDa heat shock protein, mitochondrial	HSPD1	44	44	15	22	14	26	25	39	15	22	14	26	25	39	69.6	69.6	573	0	323.31	30	47.3	33.2	45.9	52	69.6	7825300000	123360000	398030000	331050000	840400000	719780000	5412700000	331050000	840400000	1.34403	2.7682	0.854679	4.03123
P15924	Desmoplakin	DSP	84	84	37	53	34	59	64	36	37	53	34	59	64	36	31.1	31.1	2871	0	323.31	16.4	21.5	14.9	23.4	24.8	12.8	2671100000	267570000	387750000	213030000	698960000	679110000	424670000	267570000	679110000	1.34373	1.38529	0.808518	0.995286
Q8WXF1-2	Paraspeckle component 1	PSPC1	4	4	1	2	0	2	1	3	1	2	0	2	1	3	14.2	14.2	393	0	12.01	3.6	7.9	0	7.9	3.6	9.9	43951000	2306700	6356000	0	5841100	5405700	24042000	2306700	5841100	1.34041	1.34041	-0.233638	24.5191
P26232-3	Catenin alpha-2	CTNNA2	4	1	2	3	2	2	2	4	1	1	1	1	1	1	6.2	2.1	860	0	44.836	4.1	5	4.1	4.1	4.1	6.2	158760000	5057900	4119800	39740000	2627900	12776000	94443000	5057900	12776000	1.33683	-0.944628	1.63279	1.24885
E5KLK1	Dynamin-like 120 kDa protein, mitochondrial;Dynamin-like 120 kDa protein, form S1	OPA1	7	7	2	2	1	4	3	4	2	2	1	4	3	4	8.3	8.3	961	0	23.649	2.2	2.3	1.1	4.6	3.3	4.9	61377000	2035300	2162900	2676300	5418000	4287100	44798000	2162900	5418000	1.32479	1.41252	0.987035	4.06512
P12956	X-ray repair cross-complementing protein 6	XRCC6	29	29	16	16	11	18	18	24	16	16	11	18	18	24	47	47	609	0	323.31	25	25.8	18.1	27.9	29.4	43	1973400000	140370000	223890000	81770000	351410000	300540000	875410000	140370000	351410000	1.32392	1.32392	0.424767	3.42032
Q9UHD8-7	Septin-9	SEPT9	10	10	3	3	1	4	3	9	3	3	1	4	3	9	27.3	27.3	567	0	203.48	6.2	6.2	1.8	8.8	6.2	24.7	199800000	7006300	13663000	5881600	17483000	11993000	143770000	7006300	17483000	1.31923	1.31923	-0.188082	4.61141
Q16891-2	MICOS complex subunit MIC60	IMMT	23	23	4	6	7	7	9	20	4	6	7	7	9	20	41.8	41.8	747	0	310.25	8.6	11.1	16.9	13.9	16.3	35.7	497390000	13906000	25463000	50372000	58413000	63435000	285800000	25463000	63435000	1.31688	2.07058	1.31688	2.50431
Q2TAY7	WD40 repeat-containing protein SMU1;WD40 repeat-containing protein SMU1, N-terminally processed	SMU1	11	11	8	8	4	6	8	3	8	8	4	6	8	3	26.7	26.7	513	0	202.49	20.7	19.3	11.1	13.1	18.5	8.2	203730000	21078000	34997000	13424000	52135000	58097000	24000000	21078000	52135000	1.30651	1.30651	0.731232	0.83822
H3BQZ7	Heterogeneous nuclear ribonucleoprotein U-like protein 2	HNRNPUL2-BSCL2;HNRNPUL2	7	7	3	5	1	4	7	1	3	5	1	4	7	1	13.3	13.3	746	0	46.219	6	9.1	1.9	7.4	13.3	1.9	112420000	9298400	21569000	9443600	23113000	26523000	22474000	9443600	23113000	1.2913	1.31365	0.298285	1.25085
Q8IVF2-3	Protein AHNAK2	AHNAK2	69	69	29	45	24	48	44	15	29	45	24	48	44	15	32.7	32.7	5695	0	323.31	19.2	25.4	17.6	26.8	25.1	14.9	1324400000	111630000	226720000	130850000	397680000	320130000	137370000	130850000	320130000	1.29074	1.83288	0.497746	0.070153
Q9NZL9-3	Methionine adenosyltransferase 2 subunit beta	MAT2B	4	4	3	4	1	1	2	3	3	4	1	1	2	3	23.9	23.9	259	0	43.086	19.3	23.9	5	9.7	9.7	18.9	38409000	2264600	10169000	1807500	1486100	5523000	17158000	2264600	5523000	1.2862	-0.607725	-0.880654	3.24681
H7BXY3	Putative ATP-dependent RNA helicase DHX30	DHX30	11	11	0	3	3	2	3	7	0	3	3	2	3	7	10.7	10.7	1166	0	25.492	0	2.4	2.5	1.6	2.9	7.4	90127000	0	2736800	8290000	4896300	6599900	67604000	2736800	6599900	1.26995	22.2233	1.26995	3.02766
O95831-3	Apoptosis-inducing factor 1, mitochondrial	AIFM1	11	11	2	4	1	6	3	8	2	4	1	6	3	8	21.5	21.5	609	0	40.896	4.4	11.2	1.8	12.8	7.9	19.2	136340000	5013600	11953000	9692500	23336000	7973000	78369000	9692500	23336000	1.26762	2.21864	-0.584178	3.01534
C9J2Y9	DNA-directed RNA polymerase;DNA-directed RNA polymerase II subunit RPB2	POLR2B	9	9	3	8	1	5	6	2	3	8	1	5	6	2	10.9	10.9	1167	0	19.19	5.1	9.7	1.9	6.7	8	4.1	61863000	5591500	14164000	3327200	11055000	14366000	13359000	5591500	13359000	1.2565	0.983392	0.0204297	2.00543
Q13283	Ras GTPase-activating protein-binding protein 1	G3BP1	5	5	1	2	2	2	3	3	1	2	2	2	3	3	17.4	17.4	466	0	21.388	3.4	7.3	5.4	7.3	9.2	10.1	54050000	1151200	3539400	3995500	4988100	8437800	31938000	3539400	8437800	1.25336	2.11535	1.25336	2.99883
P37268-5	Squalene synthase	FDFT1	6	6	0	3	2	3	2	6	0	3	2	3	2	6	22.7	22.7	374	0	323.31	0	12.3	7.5	10.2	7.5	22.7	53075000	0	3403600	4621300	8101500	2849700	34099000	3403600	8101500	1.25113	22.9498	-0.256251	2.88336
P30837	Aldehyde dehydrogenase X, mitochondrial	ALDH1B1	7	7	1	3	5	1	4	5	1	3	5	1	4	5	21.1	21.1	517	0	153.21	2.7	7.9	15.5	2.7	13.2	16.2	193510000	1009700	11181000	18771000	6375200	26604000	129570000	11181000	26604000	1.25059	2.65854	1.25059	2.78715
Q9Y277	Voltage-dependent anion-selective channel protein 3	VDAC3	7	7	2	2	2	2	3	5	2	2	2	2	3	5	28.6	28.6	283	0	58.856	8.5	8.8	8.8	4.6	9.5	23.7	93999000	1308100	7219800	7936200	11464000	17178000	48894000	7219800	17178000	1.25053	3.13157	1.25053	2.62314
P07339	Cathepsin D;Cathepsin D light chain;Cathepsin D heavy chain	CTSD	11	11	4	4	5	5	6	10	4	4	5	5	6	10	25.5	25.5	412	0	50.75	15.5	11.4	15.8	15.5	18.2	25.5	398370000	16117000	14150000	36553000	38126000	28426000	265000000	16117000	38126000	1.24219	1.24219	1.00641	2.85793
O00303	Eukaryotic translation initiation factor 3 subunit F	EIF3F	8	8	2	2	3	6	6	6	2	2	3	6	6	6	29.1	29.1	357	0	150.91	8.4	9.8	10.6	22.7	21.6	22.7	311190000	7780500	18404000	32372000	43485000	38954000	170200000	18404000	43485000	1.2405	2.48258	1.08175	2.39441
Q92614-3	Unconventional myosin-XVIIIa	MYO18A	16	16	0	1	10	2	1	8	0	1	10	2	1	8	11.2	11.2	2002	0	124.59	0	0.4	7.3	0.8	0.4	6.2	98489000	0	1234700	42426000	2916300	2243900	49668000	1234700	2916300	1.23998	21.4757	0.861848	0.227368
Q7Z417	Nuclear fragile X mental retardation-interacting protein 2	NUFIP2	11	11	6	10	0	10	9	0	6	10	0	10	9	0	20.9	20.9	695	0	118.24	10.6	19.3	0	19.4	16.8	0	247530000	26597000	47184000	0	110970000	62783000	0	26597000	62783000	1.23911	2.06083	0.412076	0
F8VY04	Adenylate kinase 2, mitochondrial;Adenylate kinase 2, mitochondrial;Adenylate kinase 2, mitochondrial, N-terminally processed	AK2	5	5	1	1	1	1	0	5	1	1	1	1	0	5	34.7	34.7	190	0	23.908	6.8	6.8	6.8	6.8	0	34.7	73942000	829140	968250	4281900	2284000	0	65579000	968250	2284000	1.23811	1.46188	0	3.93691
Q9BR76	Coronin-1B	CORO1B	3	3	0	1	1	0	1	3	0	1	1	0	1	3	12.7	12.7	489	0	76.275	0	2	2	0	2	12.7	35662000	0	2071800	2213100	0	4884800	26492000	2071800	4884800	1.23741	0	1.23741	3.58142
P48643	T-complex protein 1 subunit epsilon	CCT5	19	19	12	14	6	12	10	11	12	14	6	12	10	11	43.8	43.8	541	0	323.31	26.8	32.2	12.4	22.7	19	28.5	620630000	44486000	110990000	29058000	104690000	78270000	253140000	44486000	104690000	1.2347	1.2347	-0.503898	3.12293
P13010	X-ray repair cross-complementing protein 5	XRCC5	28	28	14	16	15	19	19	25	14	16	15	19	19	25	38.9	38.9	732	0	323.31	19.8	23.2	21.3	26	24.2	37	1975800000	145530000	193680000	151130000	285290000	354170000	846000000	151130000	354170000	1.22865	0.971113	0.870767	2.48487
P02751-5	Fibronectin;Anastellin;Ugl-Y1;Ugl-Y2;Ugl-Y3	FN1	25	25	13	12	11	20	18	21	13	12	11	20	18	21	17.9	17.9	2211	0	323.31	10.3	9.1	8.5	14.7	13.2	15.7	933110000	37727000	73059000	121790000	170840000	166770000	362930000	73059000	170840000	1.22551	2.17898	1.19073	1.5753
Q9BSJ8	Extended synaptotagmin-1	ESYT1	18	18	9	11	8	9	9	17	9	11	8	9	9	17	23.1	23.1	1104	0	323.31	12.5	14.7	9.3	12.5	12.4	21.6	778160000	39555000	88601000	45068000	88147000	105340000	411450000	45068000	105340000	1.22488	1.15605	0.249658	3.19054
O43747	AP-1 complex subunit gamma-1	AP1G1	7	7	2	2	1	1	2	4	2	2	1	1	2	4	8.4	8.4	822	0	15.923	2.3	2.1	1.1	1.1	2.2	6.3	42977000	1880200	2270100	2811500	2367900	5280600	28367000	2270100	5280600	1.21795	0.332722	1.21795	3.3348
O94919	Endonuclease domain-containing 1 protein	ENDOD1	4	4	0	2	2	2	2	2	0	2	2	2	2	2	9	9	500	0	23.388	0	4.6	3.6	4.4	4.6	4.8	39420000	0	4648800	5186400	10796000	7430600	11358000	4648800	10796000	1.21557	23.364	0.67662	1.1309
Q9Y5Q9	General transcription factor 3C polypeptide 3	GTF3C3	3	3	0	2	1	2	2	2	0	2	1	2	2	2	5.8	5.8	886	0	6.7662	0	3	1.4	3	3	4.1	12392000	0	1762400	1451700	3424800	2404000	3349500	1451700	3349500	1.2062	21.7076	0.447895	1.2062
P21964-2	Catechol O-methyltransferase	COMT	4	4	1	2	0	2	1	2	1	2	0	2	1	2	26.7	26.7	221	0	8.819	7.2	14.5	0	12.7	7.2	14	17654000	1544800	1328600	0	10450000	1268900	3061300	1328600	3061300	1.20424	2.75801	-0.0663284	21.5457
P50990	T-complex protein 1 subunit theta	CCT8	17	17	11	15	8	9	13	13	11	15	8	9	13	13	37.4	37.4	548	0	163.98	25.2	33.8	19.3	21	28.6	28.1	991710000	91734000	195970000	78277000	210410000	217840000	197470000	91734000	210410000	1.19767	1.19767	0.152636	1.33497
P07355	Annexin A2;Annexin;Putative annexin A2-like protein	ANXA2;ANXA2P2	39	39	17	20	20	24	21	36	17	20	20	24	21	36	76.7	76.7	339	0	323.31	48.7	54.6	55.5	56.6	53.4	76.7	13800000000	268210000	718320000	728690000	1639100000	1083700000	9361600000	718320000	1639100000	1.19021	2.61147	0.593267	3.68338
P09493-3	Tropomyosin alpha-1 chain	TPM1	16	2	3	4	8	3	3	11	0	1	0	0	0	1	46.8	34.9	284	0	49.545	8.5	13.4	27.8	9.9	5.3	46.5	102260000	0	1407400	26145000	3205000	0	71499000	1407400	3205000	1.18729	21.6119	0	1.45139
Q9ULX6-2	A-kinase anchor protein 8-like	AKAP8L	2	2	1	1	0	2	1	1	1	1	0	2	1	1	3.9	3.9	585	0	4.864	1.7	1.7	0	3.9	2.2	1.7	10500000	1378600	1208700	0	2767000	2747400	2398000	1208700	2747400	1.18461	1.00512	1.18461	21.1934
J3QLE5	Small nuclear ribonucleoprotein-associated proteins B and B;Small nuclear ribonucleoprotein-associated protein N	SNRPN;SNRPB	5	5	1	2	3	3	5	3	1	2	3	3	5	3	25.4	25.4	169	0	23.223	12.4	16.6	21.3	21.3	25.4	20.7	181150000	4064100	16754000	20475000	38076000	66604000	35180000	16754000	38076000	1.18438	3.22787	1.9911	0.780892
H0YL12	Electron transfer flavoprotein subunit alpha, mitochondrial	ETFA	4	4	1	1	2	1	1	3	1	1	2	1	1	3	27.2	27.2	239	0	26.993	5.4	5.4	12.1	5.4	5.4	21.8	98545000	2824400	4499100	15601000	8228900	10188000	57204000	4499100	10188000	1.17916	1.54276	1.17916	1.87448
J9JID7	Lamin-B2	LMNB2	19	17	9	9	4	12	12	5	8	8	3	11	11	4	30.5	26.8	620	0	105.07	15.3	15.3	7.7	21.8	18.7	9.4	289040000	33322000	47729000	16558000	79026000	75430000	36976000	33322000	75430000	1.17866	1.24585	0.660272	1.15906
Q5UIP0-2	Telomere-associated protein RIF1	RIF1	4	4	1	2	0	1	3	0	1	2	0	1	3	0	2.3	2.3	2446	0	15.034	0.6	1.1	0	0.6	1.8	0	11584000	907120	2095500	0	2042300	6539100	0	907120	2042300	1.17083	1.17083	1.6418	0
F8W726	Ubiquitin-associated protein 2-like	UBAP2L	4	4	0	2	2	3	1	3	0	2	2	3	1	3	5.8	5.8	1078	0	18.08	0	2.2	3.1	4.5	0.8	4.4	55854000	0	2314700	6254200	5206800	4912100	37167000	2314700	5206800	1.16957	22.312	1.08551	2.57112
O43172-2	U4/U6 small nuclear ribonucleoprotein Prp4	PRPF4	2	2	0	2	1	1	1	0	0	2	1	1	1	0	5.6	5.6	521	0	3.7216	0	5.6	2.5	3.1	3.1	0	10923000	0	2926800	1374300	3083900	3538400	0	1374300	3083900	1.16606	21.5563	0.273773	0
O15231-3	Zinc finger protein 185	ZNF185	9	1	1	7	5	6	6	5	0	1	1	1	1	1	20.4	20.4	690	0	153.4	2.8	17.7	11.2	13.9	14.5	12.3	105640000	2968200	10293000	18124000	23062000	19299000	31897000	10293000	23062000	1.16385	2.95786	0.906863	0.815519
E9PFW3	AP-2 complex subunit mu	AP2M1	7	7	0	1	5	0	2	4	0	1	5	0	2	4	18.7	18.7	460	0	16.896	0	2.4	12.4	0	4.6	11.7	51901000	0	999290	28398000	0	2238900	20265000	999290	2238900	1.16381	0	1.16381	-0.486799
Q15084-3	Protein disulfide-isomerase A6	PDIA6	9	9	6	7	6	6	6	8	6	7	6	6	6	8	27.5	27.5	437	0	267.58	22.7	24.7	19	17.4	22.7	24.3	1465500000	93294000	207740000	97627000	159730000	218560000	688570000	97627000	218560000	1.16268	0.775779	0.0732504	2.81825
F8WJN3	Cleavage and polyadenylation specificity factor subunit 6	CPSF6	8	8	5	5	1	6	3	5	5	5	1	6	3	5	23	23	478	0	168.78	16.1	16.1	2.9	12.8	8.8	18.4	248660000	23042000	35984000	5947700	105970000	51529000	26190000	23042000	51529000	1.16112	2.20132	0.518029	2.13861
Q10570	Cleavage and polyadenylation specificity factor subunit 1	CPSF1	7	7	3	4	0	4	6	2	3	4	0	4	6	2	5.3	5.3	1443	0	34.504	2.3	3.5	0	3	4.5	1.9	44366000	3975900	9075600	0	8868400	15778000	6667900	3975900	8868400	1.15739	1.15739	0.797849	22.6688
P49368	T-complex protein 1 subunit gamma	CCT3	21	21	13	17	8	10	13	9	13	17	8	10	13	9	42.2	42.2	545	0	192.34	29.7	39.3	18.3	22.6	32.7	22.4	818050000	84909000	203230000	65053000	74419000	189320000	201110000	84909000	189320000	1.15684	-0.190246	-0.102287	1.6283
P34897-3	Serine hydroxymethyltransferase, mitochondrial;Serine hydroxymethyltransferase	SHMT2	31	31	13	18	15	19	19	23	13	18	15	19	19	23	64.6	64.6	483	0	323.31	32.7	43.1	36.9	37.3	45.8	54.2	5889900000	171450000	632540000	851520000	1408300000	999140000	1827000000	632540000	1408300000	1.15473	3.03809	0.65953	1.10136
O43660-2	Pleiotropic regulator 1	PLRG1	6	6	1	2	0	5	2	0	1	2	0	5	2	0	16	16	505	0	29.29	3.8	7.3	0	12.5	5.9	0	25144000	1710100	3378400	0	16264000	3791200	0	1710100	3791200	1.14857	3.24953	0.166314	0
Q5JRX3-3	Presequence protease, mitochondrial	PITRM1	6	6	1	4	0	0	1	3	1	4	0	0	1	3	7.7	7.7	939	0	9.9583	2	4.7	0	0	0.7	3	21797000	1067000	8786400	0	0	2353100	9590500	1067000	2353100	1.141	0	-1.90071	23.1932
P08240	Signal recognition particle receptor subunit alpha	SRPR	7	7	2	5	3	4	5	4	2	5	3	4	5	4	15.5	15.5	638	0	23.737	4.2	11.3	6.3	8.5	11	7.8	88901000	2064700	8868400	9990400	19502000	18178000	30296000	8868400	19502000	1.13688	3.23962	1.03545	1.60051
P11047	Laminin subunit gamma-1	LAMC1	6	6	3	4	1	2	3	2	3	4	1	2	3	2	5.7	5.7	1609	0	34.578	2.7	4	1.1	1.9	2.8	1.9	27604000	2743200	5926800	661100	4429000	6030800	7812700	2743200	6030800	1.13649	0.691121	0.025096	3.56288
Q9H223	EH domain-containing protein 4	EHD4	3	3	1	3	2	2	2	1	1	3	2	2	2	1	6.5	6.5	541	0	25.913	1.5	6.5	4.3	4.3	4.3	2.8	25870000	1260400	6914300	2469400	5426900	4278100	5520700	2469400	5426900	1.13597	2.10625	-0.692613	1.16069
Q01518-2	Adenylyl cyclase-associated protein 1	CAP1	4	4	1	3	1	2	2	1	1	3	1	2	2	1	12.2	12.2	474	0	18.141	2.5	10.1	2.5	4.6	4.6	2.5	36921000	1499300	14286000	2607800	7837600	4987600	5702200	2607800	5702200	1.12869	2.38612	-1.51818	1.12869
Q92621	Nuclear pore complex protein Nup205	NUP205	12	12	3	6	4	7	4	7	3	6	4	7	4	7	6.6	6.6	2012	0	26.605	1.6	3.4	2.4	4.4	2.4	3.6	127190000	5929600	15162000	10841000	23677000	11227000	60352000	10841000	23677000	1.12699	1.99748	-0.433488	2.4769
F5H365	Protein transport protein Sec23A	SEC23A	4	4	0	1	2	2	1	4	0	1	2	2	1	4	7.1	7.1	736	0	28.5	0	1.8	3.9	3.9	1.8	7.1	98530000	0	6429000	15586000	14022000	11909000	50583000	6429000	14022000	1.12503	23.7412	0.889386	1.6984
P20020-6	Plasma membrane calcium-transporting ATPase 1;Calcium-transporting ATPase	ATP2B1	11	7	2	2	4	3	3	9	0	0	2	1	1	6	13.4	13.4	1184	0	33.455	2.8	2.8	4.9	3.8	3.7	11	93070000	2217000	2910900	11412000	6347500	4502300	65680000	2910900	6347500	1.12472	1.51758	0.629197	2.5249
C9JRH2	Regulator of chromosome condensation	RCC1	5	5	2	4	2	3	4	3	2	4	2	3	4	3	39.1	39.1	230	0	72.357	14.8	26.5	14.8	23	26.5	29.1	116450000	2537200	14321000	11905000	21202000	25954000	40528000	11905000	25954000	1.12439	3.06289	0.857825	1.76735
O75369-2	Filamin-B	FLNB	113	106	54	51	46	67	63	105	52	47	45	64	60	98	53.8	53.8	2578	0	323.31	29.9	28	24.8	35	33.9	50.7	8784700000	269380000	480980000	716790000	1020300000	1048400000	5248900000	480980000	1048400000	1.12414	1.92128	1.12414	2.87239
P49411	Elongation factor Tu, mitochondrial	TUFM	22	22	10	11	10	17	12	13	10	11	10	17	12	13	53.3	53.3	452	0	323.31	26.8	30.5	29	40.7	35.2	36.1	3213200000	211230000	363370000	279940000	469570000	602200000	1286900000	279940000	602200000	1.10513	1.15253	0.728803	2.20071
Q8WWY3	U4/U6 small nuclear ribonucleoprotein Prp31	PRPF31	8	8	2	4	4	6	4	4	2	4	4	6	4	4	19.4	19.4	499	0	70.64	5.2	13	9	17	9.8	12.6	101160000	2938500	11558000	17980000	24794000	13242000	30650000	11558000	24794000	1.1011	3.07684	0.196229	0.769494
Q9UBU9-2	Nuclear RNA export factor 1	NXF1	5	5	1	1	4	1	1	2	1	1	4	1	1	2	21.1	21.1	356	0	9.767	4.2	4.2	16.3	5.9	4.2	9	40317000	1063300	1613000	11927000	663140	3445100	21606000	1613000	3445100	1.0948	-0.681163	1.0948	0.857201
C9JAB2	Serine/arginine-rich splicing factor 7	SRSF7	4	4	3	3	1	2	2	3	3	3	1	2	2	3	24.7	24.7	235	0	21.236	20	20	7.2	11.9	11.1	20	176610000	13293000	36513000	2946700	28370000	24687000	70798000	13293000	28370000	1.0937	1.0937	-0.564659	4.58654
P00387-2	NADH-cytochrome b5 reductase 3;NADH-cytochrome b5 reductase 3 membrane-bound form;NADH-cytochrome b5 reductase 3 soluble form	CYB5R3	8	8	3	3	5	5	2	8	3	3	5	5	2	8	45.5	45.5	279	0	179.65	16.8	16.8	21.5	21.5	12.9	45.5	357080000	8338600	15288000	34718000	32544000	24523000	241660000	15288000	32544000	1.08999	1.96451	0.681736	2.79922
P49915-2	GMP synthase [glutamine-hydrolyzing]	GMPS	5	5	1	2	0	0	2	3	1	2	0	0	2	3	12.6	12.6	594	0	14.538	1.9	3.7	0	0	3.7	8.9	29327000	1844000	2641800	0	0	3915500	20925000	1844000	3915500	1.08636	0	0.567675	24.3187
H3BLU7	Aflatoxin B1 aldehyde reductase member 2;Aflatoxin B1 aldehyde reductase member 4	AKR7A2;AKR7L	2	2	1	1	0	2	1	1	1	1	0	2	1	1	8.6	8.6	314	0	4.8838	4.8	4.8	0	8.6	4.8	3.8	21583000	2881900	4127800	0	6969700	6093900	1509600	2881900	6093900	1.08035	1.27408	0.561993	20.5257
Q5BKZ1	DBIRD complex subunit ZNF326	ZNF326	2	2	1	1	1	2	1	0	1	1	1	2	1	0	4.3	4.3	582	0	22.995	2.7	2.7	2.7	4.3	2.7	0	23280000	2566100	4183500	2275100	8847600	5407300	0	2566100	5407300	1.07533	1.78571	0.370198	0
C9JRZ6	MICOS complex subunit MIC19	CHCHD3	6	6	1	1	3	4	2	3	1	1	3	4	2	3	19.8	19.8	232	0	16.016	6.5	6.5	7.3	15.9	7.3	11.2	25124000	1757700	1675900	6330900	8701200	2972600	3686100	1757700	3686100	1.06841	2.30753	0.826789	-0.780315
H0Y5J4	Drebrin-like protein	DBNL	2	2	1	1	0	1	0	2	1	1	0	1	0	2	5.6	5.6	359	0	7.8382	4.5	4.5	0	4.5	0	5.6	13640000	1011400	1662500	0	2118200	0	8847700	1011400	2118200	1.06649	1.06649	0	23.0769
P36542	ATP synthase subunit gamma, mitochondrial	ATP5C1	6	6	3	4	5	4	4	5	3	4	5	4	4	5	24.5	24.5	298	0	33.113	11.1	15.8	19.5	15.4	17.1	21.1	355530000	8326300	25874000	62826000	54024000	53406000	151070000	25874000	54024000	1.0621	2.69785	1.0455	1.26578
H0YD13	CD44 antigen	CD44	7	7	2	1	4	3	2	7	2	1	4	3	2	7	35	35	206	0	41.144	17	4.4	22.8	23.3	12.6	35	385260000	4090800	3310600	52314000	8508900	4110100	312920000	4090800	8508900	1.05659	1.05659	0.312081	2.58052
Q5JUX0	Spindlin-3	SPIN3	5	3	3	5	1	3	4	2	2	3	0	2	2	1	32.2	18.6	258	0	6.8136	20.2	32.2	6.6	15.5	28.3	10.5	30419000	3594700	5614000	0	11752000	7461500	1996700	3594700	7461500	1.05359	1.70896	0.410437	20.9292
Q09666	Neuroblast differentiation-associated protein AHNAK	AHNAK	208	208	117	144	112	157	153	144	117	144	112	157	153	144	56.9	56.9	5890	0	323.31	38.7	44.9	37.5	47.9	47.8	46	14894000000	942410000	1816400000	1596700000	3295200000	3227300000	4016300000	1596700000	3295200000	1.04527	1.80594	0.829246	1.33077
Q86U42-2	Polyadenylate-binding protein 2	PABPN1	3	3	1	1	2	1	1	2	1	1	2	1	1	2	13.9	13.9	296	0	17.331	3.7	5.4	9.1	3.7	3.7	8.4	29157000	971700	5423900	3017900	4799700	6219100	8725000	3017900	6219100	1.04316	2.30436	0.197375	1.53161
Q07065	Cytoskeleton-associated protein 4	CKAP4	25	25	13	14	11	14	15	20	13	14	11	14	15	20	48.8	48.8	602	0	323.31	27.4	26.9	25.7	32.2	32.6	44.7	1150800000	93293000	122990000	76422000	192230000	180390000	485430000	93293000	192230000	1.04299	1.04299	0.552578	2.6672
Q99459	Cell division cycle 5-like protein	CDC5L	15	15	8	8	2	10	11	4	8	8	2	10	11	4	28.2	28.2	802	0	114.35	13.5	14.3	3.7	20.4	21.6	7.4	210960000	26068000	43965000	4567800	53559000	54153000	28649000	26068000	53559000	1.03885	1.03885	0.300686	2.64891
Q9HDC9	Adipocyte plasma membrane-associated protein	APMAP	5	5	0	1	3	2	1	5	0	1	3	2	1	5	17.1	17.1	416	0	29.404	0	2.2	8.4	6.2	2.9	17.1	81749000	0	2287100	7745400	4694100	2546800	64475000	2287100	4694100	1.03733	22.1624	0.155166	3.05733
Q9BY77-2	Polymerase delta-interacting protein 3	POLDIP3	5	5	1	4	2	3	1	2	1	4	2	3	1	2	22.4	22.4	392	0	13.905	4.3	19.1	7.7	12.5	3.3	6.6	35464000	1137700	8766500	3545800	7265900	3977500	10770000	3545800	7265900	1.03503	2.67502	-1.14014	1.60284
Q9Y2U8	Inner nuclear membrane protein Man1	LEMD3	8	8	1	3	1	3	1	4	1	3	1	3	1	4	13.4	13.4	911	0	24.59	1.9	5.3	1.2	4.8	1.2	7.2	33687000	1033600	2314600	2878800	4738100	4663800	18058000	2314600	4738100	1.03355	2.19663	1.01074	2.6491
K7EQ23	Niemann-Pick C1 protein	NPC1	3	3	0	1	1	2	2	1	0	1	1	2	2	1	4.1	4.1	971	0	13.334	0	1.3	1.2	2.6	2.6	1.5	31655000	0	2321800	2336700	4106700	4719800	18170000	2321800	4719800	1.02348	21.9695	1.02348	2.95901
Q8TAT6	Nuclear protein localization protein 4 homolog	NPLOC4	8	8	2	5	5	4	5	4	2	5	5	4	5	4	15.1	15.1	608	0	149.3	4.3	10	9.5	7.1	9	8.7	106070000	2531700	9799600	16810000	19877000	10920000	46132000	9799600	19877000	1.02031	2.97292	0.156178	1.45645
Q27J81-2	Inverted formin-2	INF2	10	10	0	3	3	1	3	6	0	3	3	1	3	6	10.7	10.7	1240	0	32.745	0	3.2	3.4	1.4	3.1	6.5	49766000	0	2932300	10227000	1861300	5886500	28859000	2932300	5886500	1.00538	20.8279	1.00538	1.49664
D6REM4	Casein kinase I isoform alpha	CSNK1A1	3	3	1	1	1	1	2	1	1	1	1	1	2	1	15.3	15.3	236	0	8.6534	5.1	5.1	5.1	5.1	9.7	5.5	23033000	1595700	2459600	3261600	4924100	4321400	6470900	2459600	4924100	1.00144	1.62567	0.813075	0.988387
Q9UMS4	Pre-mRNA-processing factor 19	PRPF19	8	8	7	6	4	5	7	3	7	6	4	5	7	3	22.4	22.4	504	0	65.854	19.4	17.5	12.5	14.7	19.4	7.9	304010000	36758000	65876000	17997000	86416000	73486000	23480000	36758000	73486000	0.999411	1.23324	0.157716	0.383676
O95573	Long-chain-fatty-acid--CoA ligase 3	ACSL3	19	17	13	14	11	15	15	14	13	13	10	14	15	12	34.2	34.2	720	0	171.43	24.6	25.8	16.8	26.9	29.2	27.2	895930000	45030000	81391000	63219000	118590000	126160000	461550000	63219000	126160000	0.996824	1.39702	0.632313	2.86806
P78371	T-complex protein 1 subunit beta	CCT2	17	17	10	14	3	7	10	6	10	14	3	7	10	6	41.3	41.3	535	0	323.31	23.7	32.1	7.3	18.1	30.7	19.4	780350000	78665000	192890000	31603000	156910000	145730000	174550000	78665000	156910000	0.996144	0.996144	-0.40448	2.46551
Q15459	Splicing factor 3A subunit 1	SF3A1	11	11	5	7	1	6	9	4	5	7	1	6	9	4	16.6	16.6	793	0	46.45	8.3	12.9	1.5	10.6	13.2	7.4	137640000	14310000	30511000	1733600	27265000	35347000	28470000	14310000	28470000	0.992419	0.930026	0.212258	4.0376
H3BT71	RNA-binding motif protein, X chromosome;RNA-binding motif protein, X chromosome, N-terminally processed;RNA binding motif protein, X-linked-like-1	RBMX;RBMXL1	12	12	4	7	5	9	6	4	4	7	5	9	6	4	39.9	39.9	296	0	100.05	13.9	26	22.6	29.7	22	17.2	390350000	17127000	67604000	47737000	94511000	106680000	56686000	47737000	94511000	0.985374	2.46421	0.658109	0.247885
P31942-3	Heterogeneous nuclear ribonucleoprotein H3	HNRNPH3	4	4	2	3	0	2	4	3	2	3	0	2	4	3	20.2	20.2	297	0	270.26	9.8	16.8	0	12.8	20.2	16.2	203620000	23668000	53884000	0	14466000	64848000	46760000	23668000	46760000	0.982337	-0.710272	0.267205	25.4788
P13807-2	Glycogen [starch] synthase, muscle	GYS1	7	7	1	2	1	4	3	2	1	2	1	4	3	2	9.7	9.7	673	0	13.199	2.2	3.6	2.2	7	3.9	4	33976000	2547200	3608500	4908900	7126600	3594300	12190000	3608500	7126600	0.981815	1.4843	-0.00568843	1.31223
Q5QPK2	Dolichol-phosphate mannosyltransferase subunit 1	DPM1	8	8	2	2	2	3	2	5	2	2	2	3	2	5	33.4	33.4	287	0	127.15	8.4	9.4	8.4	13.9	8.7	25.8	130900000	4974600	7666900	6420000	12676000	9426600	89734000	6420000	12676000	0.981454	1.34945	0.298094	3.80501
P36957	Dihydrolipoyllysine-residue succinyltransferase component of 2-oxoglutarate dehydrogenase complex, mitochondrial	DLST	10	10	4	6	6	7	3	4	4	6	6	7	3	4	24.7	24.7	453	0	173.92	9.9	17.4	14.8	16.6	9.3	9.3	371150000	21496000	34283000	58582000	67522000	29281000	159990000	34283000	67522000	0.977864	1.65129	-0.227529	1.44945
Q96KR1	Zinc finger RNA-binding protein	ZFR	4	4	2	2	2	2	3	2	2	2	2	2	3	2	5.3	5.3	1074	0	22.76	2.5	2.5	2.5	2.5	4	2.5	27608000	1958900	3217000	4106500	4642400	6294300	7388800	3217000	6294300	0.96833	1.24483	0.96833	0.847431
Q5VTE0	Putative elongation factor 1-alpha-like 3;Elongation factor 1-alpha 1;Elongation factor 1-alpha 2	EEF1A1P5;EEF1A1;EEF1A2	17	17	7	10	8	9	8	13	7	10	8	9	8	13	43.7	43.7	462	0	287.53	19.9	27.7	20.8	23.4	21.9	38.7	3091900000	162550000	255920000	482580000	500490000	270210000	1420100000	255920000	500490000	0.967648	1.62246	0.0783882	1.55715
P49916-2	DNA ligase 3	LIG3	4	4	0	2	1	0	2	4	0	2	1	0	2	4	5.3	5.3	949	0	8.5273	0	3.1	1.3	0	3.1	5.3	31382000	0	2739700	2165000	0	4223200	22254000	2165000	4223200	0.96397	0	0.624319	3.36163
H0YMZ1	Proteasome subunit alpha type;Proteasome subunit alpha type-4	PSMA4	5	5	4	4	3	5	3	4	4	4	3	5	3	4	18.2	18.2	220	0	20.517	18.2	18.2	13.6	18.2	12.3	18.2	275990000	31179000	38788000	33977000	66153000	32794000	73102000	33977000	66153000	0.961248	1.08523	-0.242179	1.10535
E9PK01	Elongation factor 1-delta	EEF1D	10	10	4	5	5	5	5	9	4	5	5	5	5	9	40.2	40.2	261	0	174.42	20.7	21.1	26.1	27.2	26.1	39.8	982600000	41087000	61349000	168410000	119440000	64761000	527550000	61349000	119440000	0.961174	1.53953	0.0780854	1.64733
Q9HC07	Transmembrane protein 165	TMEM165	3	3	1	2	1	2	3	1	1	2	1	2	3	1	14.8	14.8	324	0	31.411	6.2	14.8	6.2	13.9	14.8	6.2	51046000	2681600	5740600	5427300	10540000	6945400	19712000	5427300	10540000	0.957568	1.97471	0.274856	1.86077
C9J9K3	40S ribosomal protein SA	RPSA;RPSAP58	10	10	3	5	3	4	5	9	3	5	3	4	5	9	40.7	40.7	263	0	174.3	17.5	25.9	17.5	20.5	27	40.7	862290000	13096000	47005000	38814000	75289000	48178000	639910000	38814000	75289000	0.955862	2.52331	0.0355603	4.04322
P18583-6	Protein SON	SON	2	2	1	1	0	2	2	0	1	1	0	2	2	0	1.5	1.5	2108	0	3.2329	0.9	0.9	0	1.5	1.5	0	24368000	2306400	7262400	0	10337000	4462400	0	2306400	4462400	0.952177	2.1641	-0.702627	0
P61981	14-3-3 protein gamma;14-3-3 protein gamma, N-terminally processed	YWHAG	7	4	2	2	5	4	2	4	1	1	3	4	1	3	23.5	13.8	247	0	171.38	8.9	8.9	21.1	13.8	8.9	19.4	80304000	8513000	9970000	14900000	19085000	6037100	21800000	9970000	19085000	0.936774	1.1647	-0.723738	0.549016
J3KRG2	Gasdermin-A	GSDMA	3	3	3	1	2	2	3	1	3	1	2	2	3	1	28.5	28.5	158	0	25.392	28.5	5.1	19.6	19.6	28.5	8.9	60758000	6269200	1412100	5933300	10773000	25031000	11339000	5933300	11339000	0.934387	0.781067	4.1478	0.934387
Q14573	Inositol 1,4,5-trisphosphate receptor type 3	ITPR3	28	28	6	14	12	17	16	19	6	14	12	17	16	19	13.7	13.7	2671	0	212.53	3.7	7	7.3	9.4	8.7	9.9	427100000	12744000	43402000	65078000	82924000	72660000	150290000	43402000	82924000	0.934028	2.70197	0.7434	1.20751
O75533	Splicing factor 3B subunit 1	SF3B1	19	19	10	10	3	8	10	8	10	10	3	8	10	8	20.2	20.2	1304	0	91.598	11.3	10.4	3.7	8.1	10.6	9.5	260780000	29685000	55289000	9201100	60027000	49969000	56614000	29685000	56614000	0.931425	1.01588	-0.145959	2.62128
Q05048	Cleavage stimulation factor subunit 1	CSTF1	6	6	0	3	3	3	2	4	0	3	3	3	2	4	18.6	18.6	431	0	89.284	0	9	9	7.2	6.3	12.8	64068000	0	5391800	11655000	10256000	4207500	32558000	5391800	10256000	0.927629	23.29	-0.357804	1.48206
J3QL05	Serine/arginine-rich splicing factor 2	SRSF2	4	4	2	2	1	1	2	4	2	2	1	1	2	4	36.9	36.9	130	0	45.859	19.2	19.2	6.2	6.2	19.2	36.9	74362000	3654400	7303200	6533700	12420000	4649100	39802000	6533700	12420000	0.926693	1.76496	-0.651577	2.60687
F2Z2U8	Myosin-14	MYH14	10	2	5	5	7	5	6	9	1	1	1	1	2	1	4.1	0.8	2028	0	3.7055	2.3	2.3	3.3	2.3	2.6	3.9	679610000	24170000	35472000	262470000	43903000	67165000	246430000	35472000	67165000	0.921029	0.861102	0.921029	-0.0909746
B7Z4B8	Heterogeneous nuclear ribonucleoprotein U-like protein 1	HNRNPUL1	5	5	2	1	2	2	3	3	2	1	2	2	3	3	10.7	10.7	767	0	46.738	4.4	2	4.6	5.1	6.3	5.6	55973000	4417200	3801800	9535500	7021200	8356000	22841000	4417200	8356000	0.91968	0.668585	1.13613	1.26025
P35579	Myosin-9	MYH9	137	115	56	48	104	50	60	122	47	39	89	40	51	103	57.7	57.7	1960	0	323.31	31	27.6	50.1	29.2	32.7	54.3	23452000000	489190000	602590000	7107400000	787880000	1137800000	13327000000	602590000	1137800000	0.916998	0.687581	0.916998	0.906958
P14866	Heterogeneous nuclear ribonucleoprotein L	HNRNPL	13	13	6	7	9	8	9	10	6	7	9	8	9	10	35.3	35.3	589	0	323.31	18.2	18.2	22.8	22.6	30.2	26.7	1220200000	83520000	138400000	275840000	261320000	195100000	266070000	138400000	261320000	0.916974	1.64562	0.49537	-0.0520258
Q9NQ11-2	Probable cation-transporting ATPase 13A2	ATP13A2	3	3	1	3	0	1	1	0	1	3	0	1	1	0	4.3	4.3	1158	0	7.1288	2	4.3	0	2	2	0	6757300	627610	3203100	0	1742300	1184200	0	627610	1184200	0.915973	1.47305	-1.43556	0
Q9UGI8-2	Testin	TES	3	3	0	1	2	2	2	0	0	1	2	2	2	0	10.2	10.2	412	0	6.85	0	3.2	7.3	6.1	6.1	0	18444000	0	2848700	4711500	5374000	5509700	0	2848700	5374000	0.915693	22.3576	0.95167	0
Q13838	Spliceosome RNA helicase DDX39B	DDX39B	19	8	14	16	13	14	15	12	5	6	5	6	6	5	45.3	45.3	428	0	323.31	38.3	41.1	32	35	37.6	34.6	2504200000	288400000	536960000	189550000	543060000	563840000	382420000	288400000	543060000	0.91304	0.91304	0.0704712	1.01258
Q8NBJ5	Procollagen galactosyltransferase 1	COLGALT1	8	8	4	5	4	4	5	5	4	5	4	4	5	5	15.9	15.9	622	0	31.455	8	9.3	8	7.2	8.5	10.3	125400000	9812500	23256000	11641000	20084000	21909000	38699000	11641000	21909000	0.912309	1.03335	-0.0860793	1.73308
Q96CS3	FAS-associated factor 2	FAF2	13	13	9	7	5	9	8	7	9	7	5	9	8	7	39.1	39.1	445	0	156.26	25.4	23.6	14.4	25.8	28.5	22.7	306330000	21202000	40828000	36554000	84084000	55000000	68665000	36554000	68665000	0.909546	1.98763	0.429873	0.909546
P38117	Electron transfer flavoprotein subunit beta	ETFB	5	5	0	2	1	2	1	4	0	2	1	2	1	4	22.7	22.7	255	0	13.804	0	11	4.7	7.8	4.7	19.6	108170000	0	7601600	8949700	14263000	4587200	72767000	7601600	14263000	0.907902	23.7658	-0.728689	3.02337
P23258	Tubulin gamma-1 chain;Tubulin gamma chain;Tubulin gamma-2 chain	TUBG1;TUBG2	2	2	0	1	1	1	1	1	0	1	1	1	1	1	6	6	451	0	4.0691	0	4	2	2	2	2	17047000	0	2111000	2158200	3960500	3244100	5573200	2111000	3960500	0.907756	21.9173	0.619892	1.36868
P15311	Ezrin	EZR	9	5	1	4	4	4	4	7	0	1	2	1	2	3	14.8	8.4	586	0	32.424	1.9	8.9	6	4.8	6.7	14.8	34852000	0	1027400	3187400	1668100	1924600	27044000	1027400	1924600	0.905561	20.6698	0.905561	3.08486
Q14566	DNA replication licensing factor MCM6	MCM6	10	10	2	2	3	3	3	7	2	2	3	3	3	7	15.7	15.7	821	0	65.551	3	3	5.8	6.2	5.8	10.4	85170000	2665300	3816400	16810000	5571000	7145600	49162000	3816400	7145600	0.904843	1.06364	0.904843	1.54822
P55036	26S proteasome non-ATPase regulatory subunit 4	PSMD4	13	2	8	8	7	9	8	8	2	2	0	1	2	2	43.2	43.2	377	0	323.31	26	27.1	23.6	35	23.6	34.5	1107700000	35181000	148530000	133050000	247750000	226100000	317090000	133050000	247750000	0.896917	2.81602	0.606207	1.25292
Q5SWX8	Protein odr-4 homolog	ODR4	11	11	3	5	2	6	5	4	3	5	2	6	5	4	24.7	24.7	454	0	143.27	7.3	11.9	5.3	15.2	12.8	12.6	349200000	30775000	49877000	41851000	92661000	77600000	56433000	41851000	77600000	0.890795	1.5902	0.637682	0.431277
P51991-2	Heterogeneous nuclear ribonucleoprotein A3	HNRNPA3	4	4	2	2	0	3	2	2	2	2	0	3	2	2	15.7	15.7	356	0	13.498	3.7	3.7	0	9.8	3.7	8.7	96016000	10340000	13324000	0	41098000	19130000	12123000	10340000	19130000	0.887601	1.99083	0.52181	23.5312
Q13263	Transcription intermediary factor 1-beta	TRIM28	20	20	9	8	14	8	12	20	9	8	14	8	12	20	38.3	38.3	835	0	323.31	18.2	13.8	25	13.8	24.6	38.3	1128800000	39405000	53599000	211620000	94400000	98505000	631250000	53599000	98505000	0.877991	1.26041	0.877991	1.57674
P12270	Nucleoprotein TPR	TPR	24	24	5	8	8	7	10	17	5	8	8	7	10	17	16.2	16.2	2363	0	198.45	4.4	4.9	5.9	4.9	6.6	11.7	293420000	5662700	29098000	50668000	40599000	53428000	113970000	29098000	53428000	0.876676	2.84188	0.876676	1.16951
Q6DD88	Atlastin-3	ATL3	3	3	1	2	1	2	1	3	1	2	1	2	1	3	8.7	8.7	541	0	75.931	3.5	7.4	3.5	7.4	3.9	8.7	78862000	1851300	10095000	6860900	12510000	5234400	42310000	6860900	12510000	0.866612	2.75647	-0.947545	2.62453
P40121	Macrophage-capping protein	CAPG	4	4	1	1	0	0	1	3	1	1	0	0	1	3	20.7	20.7	348	0	45.742	3.7	3.7	0	0	3.7	17	36350000	1649300	3601400	0	0	3005000	28094000	1649300	3005000	0.865511	0	-0.261193	24.7438
P52907	F-actin-capping protein subunit alpha-1	CAPZA1	7	6	3	3	2	3	4	7	2	2	2	2	3	6	35.3	35.3	286	0	134.84	14	13.6	10.5	14.3	19.2	35.3	276660000	10509000	20957000	13376000	18883000	24370000	188560000	13376000	24370000	0.865459	0.845463	0.217674	3.81731
E9PCY7	Heterogeneous nuclear ribonucleoprotein H;Heterogeneous nuclear ribonucleoprotein H, N-terminally processed	HNRNPH1	10	5	7	8	7	8	7	9	4	4	3	3	4	5	33.1	26.8	429	0	296.65	22.8	25.9	26.6	29.4	22.8	29.1	988120000	53370000	89844000	121480000	163580000	132100000	427750000	89844000	163580000	0.864502	1.6159	0.556136	1.81605
B4E022	Transketolase	TKT	13	13	4	4	4	7	4	13	4	4	4	7	4	13	32.1	32.1	576	0	223.66	12.3	11.6	11.1	18.6	11.3	32.1	871880000	12878000	22411000	18146000	33025000	27568000	757850000	18146000	33025000	0.863907	1.35865	0.298788	5.38419
F8W6L6	Myosin-10	MYH10	76	51	14	16	58	16	16	59	4	6	41	6	4	36	40.1	32	1992	0	323.31	7.1	9	34	8.6	8.5	32.3	1763800000	12088000	16572000	727080000	21076000	30151000	956820000	16572000	30151000	0.863458	0.802026	0.863458	0.396133
Q7L2H7	Eukaryotic translation initiation factor 3 subunit M	EIF3M	5	5	1	2	1	2	1	3	1	2	1	2	1	3	22.2	22.2	374	0	76.215	3.2	9.6	4.8	8	4.8	14.2	53479000	1949600	7168200	4358000	7913600	3889500	28200000	4358000	7913600	0.860668	2.02116	-0.882026	2.69396
E9PEB5	Far upstream element-binding protein 1	FUBP1	13	12	5	9	3	6	4	9	5	8	3	6	4	8	25.5	25.5	655	0	59.444	11.3	18	6	12.2	9.3	16.3	263060000	17180000	45396000	15830000	31190000	22129000	131340000	17180000	31190000	0.860354	0.860354	-1.03663	3.05257
Q96DV4	39S ribosomal protein L38, mitochondrial	MRPL38	5	5	1	4	3	4	3	3	1	4	3	4	3	3	12.9	12.9	380	0	38.071	2.4	10.3	7.1	9.7	7.1	7.1	103450000	1860600	15228000	13436000	24255000	23510000	25159000	13436000	24255000	0.852178	3.70444	0.626548	0.904971
Q12788	Transducin beta-like protein 3	TBL3	4	4	1	2	2	1	2	2	1	2	2	1	2	2	7.3	7.3	808	0	20.235	1.6	3.1	4.2	1.6	3.1	4.2	49182000	1864800	6054300	9504500	6981200	10928000	13849000	6054300	10928000	0.851997	1.90445	0.851997	0.543099
J3QT77	Serum paraoxonase/arylesterase 2	PON2	2	2	0	1	1	1	1	1	0	1	1	1	1	1	7.3	7.3	342	0	8.5788	0	4.7	4.7	2.6	4.7	4.7	19438000	0	1087000	3282000	1958700	1596300	11514000	1087000	1958700	0.849545	20.9015	0.55438	1.81074
E5RJU9	Protein LYRIC	MTDH	4	4	1	3	0	2	2	3	1	3	0	2	2	3	11.6	11.6	526	0	5.916	2.5	8.6	0	4.8	4.8	7.8	57701000	5547900	17045000	0	7617300	9996100	17495000	5547900	9996100	0.849424	0.457338	-0.769911	24.0604
P49902-2	Cytosolic purine 5-nucleotidase	NT5C2	3	3	2	0	1	2	2	2	2	0	1	2	2	2	6	6	532	0	6.9367	3.8	0	2.3	3.8	4.1	4.1	25722000	3599800	0	2788700	5021000	4047900	10265000	2788700	5021000	0.848382	0.480058	21.9487	1.88007
Q9ULV0	Unconventional myosin-Vb	MYO5B	64	27	49	45	30	40	45	29	19	19	11	17	16	14	37.1	37.1	1848	0	323.31	29.8	25.5	19.8	22.8	27.3	21.3	5067800000	656140000	883190000	434360000	1178300000	1268400000	647470000	656140000	1178300000	0.844631	0.844631	0.522214	0.575922
Q13200-2	26S proteasome non-ATPase regulatory subunit 2	PSMD2	13	13	4	6	4	7	7	13	4	6	4	7	7	13	19.2	19.2	749	0	87.389	4.5	9.7	7.5	10.8	12.3	19.2	444720000	17342000	36570000	40806000	62250000	65162000	222590000	36570000	65162000	0.83337	1.8438	0.83337	2.44754
O15371-2	Eukaryotic translation initiation factor 3 subunit D	EIF3D	6	6	1	2	3	2	2	5	1	2	3	2	2	5	15.2	15.2	499	0	42.747	2.4	5.2	7.6	3	4.8	12.4	105390000	1274800	5284800	17892000	9397200	6562600	64979000	5284800	9397200	0.830382	2.88196	0.312419	1.86066
P53618	Coatomer subunit beta	COPB1	10	10	2	7	3	1	3	6	2	7	3	1	3	6	15.1	15.1	953	0	51.273	4.1	10.7	5.2	2.2	5.1	9.5	78690000	1993900	18277000	6146500	1246300	10929000	40097000	6146500	10929000	0.830324	-0.677942	-0.741868	2.70566
Q96H55-2	Unconventional myosin-XIX	MYO19	3	3	1	3	0	1	0	1	1	3	0	1	0	1	11	11	317	0	4.2381	2.5	11	0	2.5	0	3.5	9429100	746980	4288200	0	1327300	0	3066600	746980	1327300	0.829353	0.829353	0	21.5482
Q01082-3	Spectrin beta chain, non-erythrocytic 1	SPTBN1	47	1	26	26	20	27	29	26	1	0	1	1	1	1	26.5	1.2	2155	0	3.8488	16.1	15.5	13.8	15.2	16.8	17.4	26110000	4623400	0	4076400	7229400	2394800	7786200	4076400	7229400	0.82658	0.644922	21.1915	0.933624
Q8WWM7-6	Ataxin-2-like protein	ATXN2L	6	6	1	3	1	2	1	2	1	3	1	2	1	2	10.3	10.3	968	0	11.668	2.4	5	1.9	3.7	2.4	3.5	22634000	1674400	5111500	2119900	3756400	997960	8973600	2119900	3756400	0.825354	1.16571	-2.35669	2.08169
Q9Y2H1	Serine/threonine-protein kinase 38-like	STK38L	22	18	11	15	10	14	13	13	10	13	9	10	11	11	44.4	44.4	464	0	152	27.6	34.1	23.1	32.8	33.8	28.7	658480000	51843000	122330000	74950000	130860000	147320000	131170000	74950000	131170000	0.807437	1.3358	0.268175	0.807437
P05388	60S acidic ribosomal protein P0;60S acidic ribosomal protein P0-like	RPLP0;RPLP0P6	11	11	6	7	5	8	7	8	6	7	5	8	7	8	47.3	47.3	317	0	273.68	31.5	36	27.1	36.3	34.4	39.7	1351200000	82132000	145450000	158300000	240100000	254330000	470840000	145450000	254330000	0.806178	1.54762	0.806178	1.57258
P25788-2	Proteasome subunit alpha type-3	PSMA3	5	5	0	1	1	1	1	5	0	1	1	1	1	5	27	27	248	0	31.362	0	3.6	3.6	3.6	3.6	27	26674000	0	1938300	3819400	3388800	1665400	15862000	1938300	3388800	0.805983	21.6923	-0.218923	2.05416
P98175-2	RNA-binding protein 10	RBM10	48	46	35	36	30	42	40	29	33	34	28	40	38	28	45.7	45.7	929	0	323.31	37.9	38.2	38.3	41.6	37.9	36.4	9470500000	946830000	1526200000	1113100000	1944900000	2368700000	1570700000	1113100000	1944900000	0.805113	1.03852	0.634151	0.496824
O95425-2	Supervillin	SVIL	11	11	4	6	3	8	6	2	4	6	3	8	6	2	9.1	9.1	1788	0	22.991	3.6	4.9	2.6	6.7	4.8	1.6	37798000	3193200	6524600	4923500	8599000	11208000	3349300	4923500	8599000	0.804485	1.42917	0.780567	-0.555825
Q00325-2	Phosphate carrier protein, mitochondrial	SLC25A3	10	10	3	2	7	3	4	5	3	2	7	3	4	5	23	23	361	0	72.266	7.8	6.4	15.2	8.3	9.4	17.2	467970000	25913000	33678000	151120000	168190000	30503000	58570000	33678000	58570000	0.798355	2.69834	-0.142855	-1.36746
B4E2V5	Erythrocyte band 7 integral membrane protein	STOM	9	9	4	7	7	6	3	2	4	7	7	6	3	2	44.7	44.7	237	0	284.97	24.1	39.7	35	30.4	20.7	11	395370000	13457000	28562000	220650000	63151000	19885000	49668000	28562000	49668000	0.79822	2.23045	-0.522416	-2.15137
Q15424-2	Scaffold attachment factor B1;Scaffold attachment factor B2	SAFB;SAFB2	5	5	2	2	1	2	4	1	2	2	1	2	4	1	10.1	10.1	848	0	25.242	3.7	5.5	2.5	3.5	7.1	2.5	25270000	2982200	5213700	2370600	5096000	7265800	2341300	2982200	5096000	0.772988	0.772988	0.478814	-0.0179424
O75477	Erlin-1	ERLIN1	5	3	4	5	4	4	4	4	3	3	2	2	2	2	20.2	13.3	346	0	23.961	16.8	20.2	14.2	17.3	17.3	14.2	59829000	5240600	12272000	6869700	11724000	8477200	15245000	6869700	11724000	0.771146	1.16166	-0.533711	1.15002
P60174-1	Triosephosphate isomerase	TPI1	10	10	1	0	4	1	2	10	1	0	4	1	2	10	52.2	52.2	249	0	323.31	5.2	0	22.9	5.2	11.2	52.2	134540000	1368200	0	13873000	2054100	2332300	114910000	1368200	2332300	0.769474	0.586227	21.1533	3.05015
Q9NYF8-2	Bcl-2-associated transcription factor 1	BCLAF1	11	11	4	9	2	5	6	2	4	9	2	5	6	2	13.5	13.5	918	0	40.916	5.6	10.1	1.3	7.3	7.2	3.3	237150000	35136000	39715000	2109800	59883000	88254000	12051000	35136000	59883000	0.769197	0.769197	1.15198	2.51397
P50991	T-complex protein 1 subunit delta	CCT4	16	16	8	14	6	9	9	10	8	14	6	9	9	10	37.7	37.7	539	0	323.31	20.2	36.2	15	21.7	22.4	25.6	868060000	74218000	192550000	48542000	126410000	99603000	326740000	74218000	126410000	0.76827	0.76827	-0.950972	2.75084
Q96N66-3	Lysophospholipid acyltransferase 7	MBOAT7	2	2	1	2	1	2	2	2	1	2	1	2	2	2	7	7	344	0	9.2462	3.5	7	3.5	7	7	7	35333000	2294500	3968700	4294800	6749600	5984100	12041000	3968700	6749600	0.766135	1.55662	0.592468	1.48729
Q06830	Peroxiredoxin-1	PRDX1	6	4	2	2	3	1	2	5	0	0	2	0	0	3	31.2	31.2	199	0	15.694	11.6	11.6	16.6	5.5	11.6	25.6	311100000	10823000	4833400	27364000	15166000	18399000	234510000	10823000	18399000	0.765527	0.48674	1.92852	3.0993
B7ZKM0	Squamous cell carcinoma antigen recognized by T-cells 3	SART3	6	6	2	3	3	3	3	5	2	3	3	3	3	5	9.9	9.9	927	0	70.289	6	6.8	6.8	6.8	6.8	7.3	85121000	3707700	10346000	16174000	12335000	17509000	25050000	10346000	17509000	0.759024	1.73416	0.759024	0.631134
P38919	Eukaryotic initiation factor 4A-III;Eukaryotic initiation factor 4A-III, N-terminally processed	EIF4A3	13	12	6	9	1	10	7	1	5	8	1	9	6	0	32.4	28.5	411	0	57.488	16.1	23.4	3.4	22.9	18.2	3.9	198120000	23844000	38416000	1598200	93919000	40340000	0	23844000	40340000	0.758585	1.97779	0.0705038	0
R4GNH3	26S protease regulatory subunit 6A	PSMC3	15	15	1	6	5	8	6	10	1	6	5	8	6	10	49.4	49.4	423	0	253.71	3.8	23.6	16.1	29.1	25.1	34.5	255490000	2670600	21369000	17707000	26892000	29944000	156900000	17707000	29944000	0.757947	3.33194	0.486748	3.14745
Q15393	Splicing factor 3B subunit 3	SF3B3	25	25	13	14	6	13	17	9	13	14	6	13	17	9	27	27	1217	0	228.78	13.1	15.7	6.9	12.8	17.3	10.7	636480000	75289000	135200000	41931000	127240000	143640000	113190000	75289000	127240000	0.757041	0.757041	0.0873624	1.43266
P30101	Protein disulfide-isomerase A3	PDIA3	28	25	4	12	11	13	10	22	4	10	9	11	9	19	51.3	51.3	505	0	323.31	9.9	22	25	26.7	22	46.5	2211300000	32996000	133160000	141120000	224870000	151710000	1527400000	133160000	224870000	0.75593	2.76873	0.188155	3.43608
P20700	Lamin-B1	LMNB1	20	18	8	9	7	16	13	4	7	8	6	15	12	3	35.7	35.7	586	0	111.39	16	18.3	15.2	28.8	25.4	10.8	260660000	33639000	36679000	14225000	100150000	56728000	19244000	33639000	56728000	0.753926	1.57396	0.629107	0.43598
P62917	60S ribosomal protein L8	RPL8	11	11	0	2	7	4	1	10	0	2	7	4	1	10	30.7	30.7	257	0	32.537	0	11.7	27.6	15.6	4.3	30.7	495110000	0	2889600	146460000	4866500	0	340890000	2889600	4866500	0.752015	22.2145	0	1.2188
P31040-2	Succinate dehydrogenase [ubiquinone] flavoprotein subunit, mitochondrial	SDHA	7	7	3	4	1	3	0	4	3	4	1	3	0	4	17.4	17.4	616	0	228.45	6.2	8.1	2.4	6.7	0	11.5	132830000	3964900	7042200	4121300	6940300	0	110760000	4121300	6940300	0.751899	0.807714	0	4.74819
P46060	Ran GTPase-activating protein 1	RANGAP1	5	5	1	3	2	1	2	3	1	3	2	1	2	3	12.4	12.4	587	0	41.04	2	8.7	4.6	2.2	4.6	6	52504000	1936500	8142200	8695300	2234200	13684000	17812000	8142200	13684000	0.748999	0.206307	0.748999	1.03454
P22735	Protein-glutamine gamma-glutamyltransferase K	TGM1	2	2	2	1	0	2	2	0	2	1	0	2	2	0	3.4	3.4	817	0	4.2467	3.4	2	0	3.4	3.4	0	11491000	2366900	1529200	0	2567300	5027900	0	1529200	2567300	0.747475	0.117253	1.71718	0
G5EA06	28S ribosomal protein S27, mitochondrial	MRPS27	5	5	0	2	1	2	2	2	0	2	1	2	2	2	19.8	19.8	358	0	77.493	0	7.3	3.1	6.4	7.5	9.2	37699000	0	5064600	5102300	5820400	8499900	13212000	5064600	8499900	0.746998	22.4727	0.746998	1.37263
P21796	Voltage-dependent anion-selective channel protein 1	VDAC1	16	16	5	10	7	7	10	14	5	10	7	7	10	14	61.1	61.1	283	0	261.06	26.1	39.2	37.1	33.9	41	61.1	891660000	23161000	129690000	83076000	77073000	138510000	440140000	83076000	138510000	0.737486	1.73453	0.0949229	2.40546
Q14257	Reticulocalbin-2	RCN2	6	6	5	5	3	4	5	4	5	5	3	4	5	4	25.6	25.6	317	0	285.7	18.3	18.3	10.1	18	18.3	17.4	265250000	20542000	23551000	23613000	12895000	39177000	145470000	23551000	39177000	0.734219	-0.671765	0.734219	2.62307
Q14974	Importin subunit beta-1	KPNB1	11	11	4	5	6	5	7	10	4	5	6	5	7	10	16.8	16.8	876	0	323.31	5.8	7.4	9.2	6.5	9.8	15.4	521670000	13684000	31103000	55585000	44921000	51525000	324860000	31103000	51525000	0.728219	1.7149	0.728219	2.54705
E5RHW4	Erlin-2	ERLIN2	9	7	4	6	7	5	7	4	3	4	5	3	5	2	23.4	23.4	338	0	40.891	14.5	18.6	19.8	18.6	19.8	10.4	254610000	16089000	26373000	68130000	43624000	43448000	56944000	26373000	43624000	0.72606	1.43905	0.720228	-0.258746
P14923	Junction plakoglobin	JUP	19	9	9	8	11	9	11	16	4	4	4	3	5	8	29.5	15	745	0	43.655	11.8	13.2	18	15.3	18.1	27.5	357980000	16630000	35134000	64612000	38830000	58091000	144690000	35134000	58091000	0.725447	1.22338	0.725447	1.16309
P23396	40S ribosomal protein S3	RPS3	20	20	8	11	10	9	12	16	8	11	10	9	12	16	62.6	62.6	243	0	258.13	43.2	51.4	40.7	40.3	53.9	59.7	1521800000	56485000	109690000	295530000	124590000	181190000	754310000	109690000	181190000	0.724071	1.14125	0.724071	1.35185
E7ESZ7	NADH dehydrogenase [ubiquinone] 1 alpha subcomplex subunit 10, mitochondrial	NDUFA10	2	2	1	2	2	0	1	1	1	2	2	0	1	1	5.4	5.4	390	0.00062035	2.5951	2.3	5.4	5.4	0	2.3	2.3	37193000	3801700	4162400	12102000	0	6839200	10287000	4162400	6839200	0.716412	0	0.716412	-0.234423
O75643	U5 small nuclear ribonucleoprotein 200 kDa helicase	SNRNP200	34	34	19	21	8	21	23	15	19	21	8	21	23	15	19.5	19.5	2136	0	290.61	11	12.2	5.1	12.2	13.2	9.7	666470000	78102000	110730000	25828000	128310000	202120000	121380000	78102000	128310000	0.716202	0.716202	0.868166	2.23252
P60842	Eukaryotic initiation factor 4A-I	EIF4A1	14	8	7	9	7	7	8	10	3	5	4	2	4	4	36.2	36.2	406	0	133.75	22.4	28.3	21.4	21.7	26.4	27.8	1068900000	74759000	164790000	96256000	154090000	157180000	421800000	96256000	157180000	0.707469	1.04345	-0.068211	2.13161
P17987	T-complex protein 1 subunit alpha	TCP1	22	22	11	15	10	11	14	14	11	15	10	11	14	14	48.7	48.7	556	0	323.31	25.4	37.1	21.4	28.4	33.8	33.6	1092600000	111890000	233870000	87217000	130070000	182350000	347250000	111890000	182350000	0.704629	0.217207	-0.358997	1.99329
P43490	Nicotinamide phosphoribosyltransferase	NAMPT;NAMPTL	11	11	5	8	2	4	2	4	5	8	2	4	2	4	27.1	27.1	491	0	32.375	15.3	21.6	6.1	11.8	7.3	11.8	91280000	7138600	23304000	8160800	13246000	7190400	32240000	8160800	13246000	0.698774	0.891844	-1.69643	1.98207
P33993	DNA replication licensing factor MCM7	MCM7	15	15	5	5	4	7	6	9	5	5	4	7	6	9	27.1	27.1	719	0	128.3	9.6	9.7	7.9	13.4	11.3	16.7	150220000	9074400	10102000	15169000	16383000	13231000	86258000	10102000	16383000	0.697559	0.852325	0.389281	2.50753
P11717	Cation-independent mannose-6-phosphate receptor	IGF2R	7	7	2	2	1	2	3	6	2	2	1	2	3	6	3.3	3.3	2491	0	17.191	0.8	1	0.3	1	1.3	2.9	47134000	1862100	3518900	1669700	1159300	3007600	35916000	1862100	3007600	0.691682	-0.683677	-0.226512	4.42697
Q70UQ0-4	Inhibitor of nuclear factor kappa-B kinase-interacting protein	IKBIP	5	2	1	1	2	0	1	4	1	1	1	0	1	2	11.7	11.7	377	0	323.31	3.4	3.4	5.8	0	3.4	11.7	50825000	728200	1237100	10400000	0	1995700	36464000	1237100	1995700	0.689933	0	0.689933	1.80989
Q9BWM7	Sideroflexin-3	SFXN3	12	5	7	7	5	7	6	7	4	4	2	5	4	3	45.8	45.8	325	0	60.416	28.3	30.5	21.2	26.8	25.5	28.6	200100000	17889000	27701000	23569000	37920000	33592000	59426000	23569000	37920000	0.686068	1.08389	0.27818	1.3342
Q01650	Large neutral amino acids transporter small subunit 1	SLC7A5	5	5	1	4	2	3	1	4	1	4	2	3	1	4	12.6	12.6	507	0	71.844	3.2	9.9	4.9	6.7	1.4	10.8	99841000	1274000	11127000	9214200	14765000	5630500	57831000	9214200	14765000	0.680251	3.53474	-0.98273	2.64991
Q9HA77	Probable cysteine--tRNA ligase, mitochondrial	CARS2	2	2	1	1	0	0	1	1	1	1	0	0	1	1	4.6	4.6	564	0	3.1993	3.2	1.4	0	0	1.4	3.2	9054600	779690	863720	0	0	1246900	6164300	779690	1246900	0.677373	0	0.52971	22.5555
P07384	Calpain-1 catalytic subunit	CAPN1	6	6	2	4	0	2	3	3	2	4	0	2	3	3	9	9	714	0	11.964	3.6	6.2	0	2.5	5	3.9	43658000	4926600	15394000	0	5666100	7872000	9799700	4926600	7872000	0.676138	0.201764	-0.967566	23.2243
P04083	Annexin A1;Annexin	ANXA1	20	20	5	14	8	7	11	18	5	14	8	7	11	18	52.9	52.9	346	0	323.31	20.2	50	28	26.3	40.2	51.7	946340000	31089000	129960000	51987000	77194000	83023000	573090000	51987000	83023000	0.67536	1.31208	-0.646485	3.46254
Q92900-2	Regulator of nonsense transcripts 1	UPF1	13	13	4	6	4	4	7	9	4	6	4	4	7	9	15.5	15.5	1118	0	39.105	4.9	7.3	4.7	4.2	7.5	10.4	133110000	6678100	15447000	10359000	8521800	16452000	75648000	10359000	16452000	0.667378	0.35172	0.0909363	2.86842
Q9Y5M8	Signal recognition particle receptor subunit beta	SRPRB	6	6	2	3	2	3	3	3	2	3	2	3	3	3	28	28	271	0	33.265	11.8	17.7	12.9	15.1	17.7	17	59648000	2686800	8311200	5869200	4478200	9311400	28991000	5869200	9311400	0.665834	0.73703	0.163941	2.30437
O14980	Exportin-1	XPO1	7	7	0	1	1	0	1	7	0	1	1	0	1	7	9.3	9.3	1071	0	69.047	0	1.1	1.1	0	1.1	9.3	74371000	0	1050100	3943500	0	1665000	67712000	1050100	1665000	0.664995	0	0.664995	4.10186
P40227	T-complex protein 1 subunit zeta	CCT6A	15	15	8	13	6	9	7	10	8	13	6	9	7	10	37.7	37.7	531	0	323.31	17.3	33.1	15.8	20.3	17.7	25	783790000	77035000	176250000	74297000	116760000	121570000	217870000	77035000	121570000	0.658201	0.59996	-0.535836	1.55209
Q9BUF5	Tubulin beta-6 chain	TUBB6	16	6	7	13	10	10	8	10	3	4	3	5	3	3	37.4	19.7	446	0	26.879	16.8	30.3	23.3	23.5	16.8	22	122910000	11179000	35533000	9384600	17610000	13272000	35931000	11179000	17610000	0.655604	0.655604	-1.42077	1.93686
O14818	Proteasome subunit alpha type-7;Proteasome subunit alpha type-7-like	PSMA7;PSMA8	6	6	4	4	1	3	3	4	4	4	1	3	3	4	33.1	33.1	248	0	49.626	20.6	19.4	4.4	13.3	13.3	22.6	100390000	8494000	13921000	5804100	10823000	13364000	47989000	8494000	13364000	0.653836	0.349584	-0.058911	3.04756
P23526	Adenosylhomocysteinase	AHCY	8	8	3	3	7	4	4	5	3	3	7	4	4	5	20.6	20.6	432	0	90.066	9.5	9.5	20.4	11.1	10.9	12.5	215680000	6661500	20643000	49976000	32452000	19979000	85968000	20643000	32452000	0.652655	2.28439	-0.0471683	0.782564
P05141	ADP/ATP translocase 2;ADP/ATP translocase 2, N-terminally processed	SLC25A5	14	5	7	9	6	11	8	11	3	5	3	4	3	4	32.2	32.2	298	0	323.31	21.5	23.2	18.1	28.5	21.5	26.2	2487200000	174240000	249200000	286870000	391430000	273850000	1111600000	249200000	391430000	0.65145	1.16768	0.136082	1.95417
P78527	DNA-dependent protein kinase catalytic subunit	PRKDC	85	85	38	45	32	41	49	62	38	45	32	41	49	62	24	24	4128	0	323.31	11	13.9	9.6	11.9	15	17.6	2381700000	122540000	274570000	201820000	272260000	316440000	1194100000	201820000	316440000	0.648863	1.15173	0.204758	2.56478
F8W930	Insulin-like growth factor 2 mRNA-binding protein 2	IGF2BP2	10	9	4	6	5	6	6	6	3	5	4	5	5	5	21.5	21.5	605	0	111.83	9.6	13.1	12.1	12.6	12.2	14	172040000	11688000	20873000	19958000	31261000	27574000	60683000	19958000	31261000	0.647397	1.41934	0.401671	1.60433
P33991	DNA replication licensing factor MCM4	MCM4	5	5	1	1	1	1	1	5	1	1	1	1	1	5	8.6	8.6	863	0	31.727	1.5	1.5	2.1	1.5	1.5	8.6	49338000	946880	2057800	3011100	2745600	3222900	37354000	2057800	3222900	0.647257	1.53587	0.647257	3.6329
Q96P63	Serpin B12	SERPINB12	4	4	2	2	1	1	3	1	2	2	1	1	3	1	11.1	11.1	405	0	17.638	5.9	5.9	4	4	9.1	4	55362000	8363300	9092500	3284400	13060000	14249000	7312500	8363300	13060000	0.643011	0.643011	0.648112	1.15473
P08670	Vimentin	VIM	45	42	23	27	36	26	28	24	22	26	34	23	26	24	72.3	72.3	466	0	323.31	50.9	54.1	66.5	59	56.7	62.7	4913600000	363660000	508970000	1674600000	871160000	791480000	703720000	508970000	791480000	0.636972	1.26035	0.636972	-1.25074
K7EJL1	AP-1 complex subunit mu-1	AP1M1	8	6	1	4	4	3	3	6	0	4	3	2	2	4	27.4	27.4	351	0	22.331	2.8	16.5	9.7	9.1	9.1	23.4	107200000	963540	8409400	21956000	12770000	13072000	50027000	8409400	13072000	0.636405	3.72827	0.636405	1.18809
P05089	Arginase-1	ARG1	6	6	3	3	2	4	3	0	3	3	2	4	3	0	22	22	322	0	18.637	12.7	12.7	9	13	9.3	0	61675000	6841900	12749000	5985900	25486000	10612000	0	6841900	10612000	0.633228	1.89724	-0.264688	0
P12236	ADP/ATP translocase 3;ADP/ATP translocase 3, N-terminally processed;ADP/ATP translocase 1	SLC25A6;SLC25A4	14	5	6	7	5	9	7	12	2	3	2	2	2	5	35.9	15.1	298	0	32.784	18.8	20.8	16.1	25.2	21.8	30.2	761170000	52739000	68272000	120230000	105790000	95200000	318940000	68272000	105790000	0.631837	1.00426	0.479668	1.40749
H7BXG7	Protein transport protein Sec31A	SEC31A	5	5	2	3	0	2	2	4	2	3	0	2	2	4	6.3	6.3	969	0	9.5358	2.3	3.8	0	2.3	2.3	4.7	52443000	3494100	8300900	0	4696300	5403700	30548000	3494100	5403700	0.629027	0.426604	-0.61932	24.8646
J3QQJ0	SAP30-binding protein	SAP30BP	2	2	1	1	0	2	0	1	1	1	0	2	0	1	8.6	8.6	325	0	4.8309	4.6	4.6	0	8.6	0	4.6	12233000	1711700	2016000	0	5860600	0	2644400	1711700	2644400	0.627511	1.77562	0	21.3345
K7ELV2	Nucleoporin SEH1	SEH1L	4	4	3	3	2	3	2	1	3	3	2	3	2	1	16.7	16.7	263	0	14.466	16.7	16.7	12.2	16.3	12.2	3.8	37366000	3174200	4926600	5080000	9148000	7596000	7441200	4926600	7596000	0.624648	1.52706	0.624648	0.550707
Q9HD45	Transmembrane 9 superfamily member 3	TM9SF3	3	3	1	1	1	1	1	2	1	1	1	1	1	2	4.9	4.9	589	0	10.274	1.7	1.7	1.7	1.4	1.7	3.6	33208000	1036000	2395900	4320100	3689100	3342000	18425000	2395900	3689100	0.622701	1.83224	0.480144	2.09253
Q9UJS0	Calcium-binding mitochondrial carrier protein Aralar2	SLC25A13	17	13	6	9	7	9	9	12	4	7	5	7	7	9	31.9	31.9	675	0	160.33	9.5	18.1	12.4	17.2	17.2	21.8	418570000	17024000	38076000	114890000	58376000	49706000	140500000	38076000	58376000	0.616493	1.77781	0.384538	0.290317
Q70IA6	MOB kinase activator 2	MOB2	5	5	2	3	3	2	3	4	2	3	3	2	3	4	11.8	11.8	237	0	19.455	7.6	10.5	10.5	7.6	10.5	11.8	217370000	25481000	24338000	41578000	39024000	28252000	58693000	25481000	39024000	0.61494	0.61494	0.215142	0.497368
P05121	Plasminogen activator inhibitor 1	SERPINE1	6	6	1	3	4	3	2	3	1	3	4	3	2	3	17.7	17.7	402	0	31.41	4	11.9	11.4	8.7	6.2	11.4	69442000	1018600	7661300	17280000	11633000	5552800	26296000	7661300	11633000	0.602562	3.51356	-0.464374	0.60574
Q00610-2	Clathrin heavy chain 1	CLTC	54	42	34	33	28	33	35	45	25	25	22	24	26	35	34.4	34.4	1639	0	323.31	23.2	21.5	21.2	19.8	24	31.7	5854200000	347900000	609270000	615600000	786860000	923560000	2571000000	609270000	923560000	0.600124	1.17743	0.600124	2.06226
H3BPE7	RNA-binding protein FUS;TATA-binding protein-associated factor 2N	FUS;TAF15	2	2	1	2	1	1	1	1	1	2	1	1	1	1	3	3	527	0	6.0057	2.7	3	2.7	2.7	2.7	2.7	77550000	10772000	17798000	4120900	16324000	10985000	17550000	10772000	16324000	0.599708	0.599708	-0.69618	2.09044
Q14683	Structural maintenance of chromosomes protein 1A	SMC1A	7	7	2	2	1	1	3	2	2	2	1	1	3	2	5.8	5.8	1233	0	14.225	2.2	1.8	0.7	0.6	2.5	2.1	25730000	2169400	3948600	2789700	3670300	8952600	4199800	2789700	4199800	0.590211	0.758602	1.18097	0.590211
P46977	Dolichyl-diphosphooligosaccharide--protein glycosyltransferase subunit STT3A	STT3A	5	5	2	4	1	1	2	2	2	4	1	1	2	2	7.4	7.4	705	0	10.828	2.8	5	2.4	1.3	2.8	4	85002000	9370900	17098000	2461000	12672000	14045000	29355000	9370900	14045000	0.583797	0.435385	-0.283771	3.57629
Q12931-2	Heat shock protein 75 kDa, mitochondrial	TRAP1	16	16	5	7	3	5	6	7	5	7	3	5	6	7	30.7	30.7	651	0	80.377	12.4	16.7	6.8	9.7	15.1	15.4	190350000	17694000	35431000	10914000	19893000	26489000	79929000	17694000	26489000	0.582133	0.169001	-0.419619	2.87254
Q00839-2	Heterogeneous nuclear ribonucleoprotein U	HNRNPU	21	21	12	12	16	15	15	18	12	12	16	15	15	18	25.4	25.4	806	0	323.31	20.1	20	21.8	19.4	21	24.1	2219800000	102540000	209910000	366160000	253160000	313280000	974730000	209910000	313280000	0.577682	1.30386	0.577682	1.41253
Q5JR04	Putative helicase MOV-10	MOV10	3	3	0	2	2	0	2	3	0	2	2	0	2	3	4.1	4.1	947	0	13.312	0	3	3	0	3	4.1	15906000	0	988760	2521200	0	1475400	10921000	988760	1475400	0.577414	0	0.577414	2.11492
Q12797-10	Aspartyl/asparaginyl beta-hydroxylase	ASPH	5	5	0	3	2	1	2	3	0	3	2	1	2	3	9.1	9.1	729	0	12.952	0	4.7	2.6	2.9	4.1	6.3	42996000	0	5527800	4259300	6342000	4162700	22705000	4259300	6342000	0.574322	22.5965	-0.409186	2.41432
Q08211	ATP-dependent RNA helicase A	DHX9	30	30	15	20	19	18	18	23	15	20	19	18	18	23	24.5	24.5	1270	0	323.31	15.5	18.8	18.3	17.7	16.3	20.9	2396800000	116900000	205440000	459510000	305890000	210360000	1098700000	205440000	305890000	0.574296	1.38774	0.0341433	1.25763
O43396	Thioredoxin-like protein 1	TXNL1	3	3	1	0	1	1	0	3	1	0	1	1	0	3	18	18	289	0	9.6164	7.6	0	7.6	2.4	0	18	28259000	1318600	0	1954700	1959700	0	23026000	1318600	1959700	0.571626	0.571626	0	3.55824
P22223	Cadherin-3	CDH3	3	3	3	2	1	2	1	3	3	2	1	2	1	3	4.9	4.9	829	0	152.72	4.9	3	1.3	3	1.7	4.9	64655000	5626000	7950900	5554900	8356000	3943500	33223000	5626000	8356000	0.570703	0.570703	-1.01164	2.58035
Q5T6W5	Heterogeneous nuclear ribonucleoprotein K	HNRNPK	23	23	13	13	14	17	11	16	13	13	14	17	11	16	57.5	57.5	428	0	323.31	38.1	40.2	40.4	41.1	32.7	46	3643400000	345620000	694750000	194950000	464960000	510010000	1433100000	345620000	510010000	0.561339	0.42792	-0.445968	2.87796
F8VYE8	Serine/threonine-protein phosphatase;Serine/threonine-protein phosphatase PP1-gamma catalytic subunit	PPP1CC	7	2	0	1	2	2	1	5	0	1	2	2	1	0	27.3	7.9	304	0	63.23	0	4.6	7.9	7.9	4.6	19.4	29051000	0	4301500	10004000	8430900	6314300	0	4301500	6314300	0.553783	23.0073	0.553783	0
Q02388-2	Collagen alpha-1(VII) chain	COL7A1	10	10	2	5	1	6	4	2	2	5	1	6	4	2	5.3	5.3	2912	0	25.191	0.9	2.4	0.6	3.7	2	0.8	39476000	3950900	11111000	2339300	11341000	5797200	4937000	3950900	5797200	0.553175	1.52129	-0.938561	1.07756
C9J2C3	Polypeptide N-acetylgalactosaminyltransferase 3	GALNT3	2	2	1	1	0	0	1	1	1	1	0	0	1	1	7.1	7.1	464	0	4.3398	3.2	3.9	0	0	3.2	3.2	16966000	1177000	1337800	0	0	1723800	12728000	1177000	1723800	0.550478	0	0.36573	23.6015
E9PDF6	Unconventional myosin-Ib	MYO1B	23	23	15	14	10	14	14	14	15	14	10	14	14	14	21	21	1107	0	308.24	15.3	15	12	14.6	14.4	14.1	858440000	87249000	112960000	111880000	122610000	163570000	260180000	111880000	163570000	0.547956	0.490866	0.534096	1.21756
J3KTA4	Probable ATP-dependent RNA helicase DDX5	DDX5	17	11	3	6	14	7	5	12	2	3	9	4	3	9	28.7	22	614	0	278.71	5.5	10.7	24.1	11.7	8.8	24.3	336240000	6303600	16433000	157100000	24025000	12394000	119980000	16433000	24025000	0.547941	1.93029	-0.406954	-0.388889
P12004	Proliferating cell nuclear antigen	PCNA	9	9	4	4	1	3	3	7	4	4	1	3	3	7	54.8	54.8	261	0	129.78	19.9	19.9	5	14.2	21.1	41	133630000	13394000	17892000	3052700	18614000	19530000	61147000	13394000	19530000	0.544105	0.474801	0.126377	4.32412
P00558	Phosphoglycerate kinase 1	PGK1	12	12	3	9	4	5	5	12	3	9	4	5	5	12	38.6	38.6	417	0	129.24	10.6	27.3	12.2	14.1	18.9	38.6	920470000	10771000	52540000	28761000	28340000	41870000	758180000	28761000	41870000	0.541803	1.39569	-0.327499	4.72035
Q93009-3	Ubiquitin carboxyl-terminal hydrolase 7;Ubiquitin carboxyl-terminal hydrolase	USP7	9	9	1	2	4	1	4	8	1	2	4	1	4	8	9.7	9.7	1086	0	137.99	0.7	1.5	4.2	0.7	4.8	8.6	92867000	678010	4223900	6094200	2143300	6146100	73581000	4223900	6146100	0.541096	1.66046	0.541096	3.59382
Q8WVM8	Sec1 family domain-containing protein 1	SCFD1	14	14	8	11	5	6	9	8	8	11	5	6	9	8	31.6	31.6	642	0	127.69	18.2	25.7	12.9	14	20.9	19.3	291190000	25121000	42072000	34385000	36635000	49959000	103020000	34385000	49959000	0.538965	0.544329	0.247884	1.58307
P30040	Endoplasmic reticulum resident protein 29	ERP29	6	6	4	4	3	3	3	4	4	4	3	3	3	4	26.4	26.4	261	0	27.35	22.2	21.5	14.2	17.6	16.1	15.7	155490000	11050000	14841000	20911000	17991000	21388000	69308000	14841000	21388000	0.527213	0.703229	0.527213	1.72876
Q6UB35	Monofunctional C1-tetrahydrofolate synthase, mitochondrial	MTHFD1L	10	9	5	7	4	6	6	6	4	6	3	5	5	5	12.2	12.2	978	0	18.16	7.1	9	5.2	7.4	7.6	7.6	157720000	12778000	20964000	18004000	25824000	18295000	61851000	18004000	25824000	0.520395	1.01505	-0.196465	1.78048
Q92734-2	Protein TFG	TFG	2	2	1	1	0	1	0	2	1	1	0	1	0	2	6.8	6.8	396	0	5.86	2.5	2.5	0	2.5	0	6.8	17047000	1744700	2121900	0	2500000	0	10680000	1744700	2500000	0.518949	0.518949	0	23.3484
P47929	Galectin-7	LGALS7	2	2	1	1	0	1	1	0	1	1	0	1	1	0	18.4	18.4	136	0	3.6637	8.1	8.1	0	10.3	10.3	0	6702000	1233400	1912900	0	1763900	1791800	0	1233400	1763900	0.516128	0.516128	-0.0943518	0
P52597	Heterogeneous nuclear ribonucleoprotein F;Heterogeneous nuclear ribonucleoprotein F, N-terminally processed	HNRNPF	12	10	7	8	8	7	9	8	5	6	6	5	7	7	37.1	37.1	415	0	323.31	23.1	27.2	27.7	22.7	27.5	24.3	1835200000	113690000	261950000	244840000	237860000	350100000	626710000	244840000	350100000	0.515928	1.06501	0.418476	1.35596
P31151	Protein S100-A7;Protein S100-A7A	S100A7;S100A7A	2	2	2	1	2	1	1	1	2	1	2	1	1	1	21.8	21.8	101	0	3.7769	21.8	10.9	21.8	10.9	10.9	10.9	59361000	7695100	3220300	15273000	7065400	15137000	10970000	7695100	10970000	0.511552	-0.123169	2.23281	-0.47742
O60716-24	Catenin delta-1	CTNND1	21	21	8	7	7	8	9	16	8	7	7	8	9	16	29.3	29.3	811	0	109.89	14.4	12.5	13.3	14.3	15	27	600430000	24418000	44054000	105050000	62621000	53400000	310890000	44054000	62621000	0.507374	1.3587	0.277567	1.56533
B1ANR0	Polyadenylate-binding protein 4	PABPC4	10	3	4	6	4	4	4	6	1	1	2	0	1	2	21.3	6	615	0	5.2798	7	11.1	8.9	8.8	6.5	15.3	35436000	2661500	2968100	5524700	0	4199700	20082000	2968100	4199700	0.500747	0	0.500747	1.86193
G3V3U4	Proteasome subunit alpha type;Proteasome subunit alpha type-6	PSMA6	3	3	2	2	2	3	2	2	2	2	2	3	2	2	31.8	31.8	107	0	23.693	20.6	20.6	23.4	31.8	23.4	23.4	66067000	4979000	8969400	11410000	12656000	7346500	20706000	8969400	12656000	0.496738	1.34589	-0.287954	0.85975
Q96P11	Probable 28S rRNA (cytosine-C(5))-methyltransferase	NSUN5	3	3	0	3	1	2	0	2	0	3	1	2	0	2	7.9	7.9	429	0	5.0338	0	7.9	3.3	4.7	0	5.6	17701000	0	4002500	2155200	3037100	0	8506200	2155200	3037100	0.494873	21.5343	0	1.98069
P61626	Lysozyme C	LYZ	3	3	3	1	1	1	1	1	3	1	1	1	1	1	20.3	20.3	148	0	13.515	20.3	8.1	8.1	8.1	8.1	8.1	147380000	18831000	17182000	46255000	11619000	27032000	26461000	18831000	26461000	0.490758	-0.696624	0.65377	-0.805742
P63261	Actin, cytoplasmic 2;Actin, cytoplasmic 2, N-terminally processed	ACTG1;ACTA1	30	1	15	17	22	20	15	27	1	1	1	1	1	1	63.5	63.5	375	0	323.31	49.1	52	58.1	58.4	49.9	60.8	48881000000	2150600000	3634700000	6335200000	4871900000	5059100000	26830000000	3634700000	5059100000	0.477044	1.17975	0.477044	2.08238
Q86UY0	Thioredoxin domain-containing protein 5	TXNDC5	3	3	0	2	2	1	0	2	0	2	2	1	0	2	11.7	11.7	360	0	9.8396	0	5.3	5.3	2.8	0	8.9	126340000	0	14430000	13594000	18869000	0	79446000	13594000	18869000	0.473048	24.1695	0	2.547
O75165	DnaJ homolog subfamily C member 13	DNAJC13	12	12	7	8	2	3	6	4	7	8	2	3	6	4	6.6	6.6	2243	0	76.302	4.2	4.7	1.4	1.6	3.8	2.6	97044000	12876000	13486000	17339000	15613000	19065000	18665000	13486000	18665000	0.468873	0.278063	0.499464	0.106315
Q8N163-2	Cell cycle and apoptosis regulator protein 2	CCAR2	16	16	5	7	7	6	7	12	5	7	7	6	7	12	23.3	23.3	923	0	172.62	8.3	12.6	12.2	8.6	8.2	21.2	453320000	15103000	36602000	78474000	37180000	50650000	235310000	36602000	50650000	0.46864	1.29969	0.46864	1.58428
Q00341	Vigilin	HDLBP	21	21	7	8	4	8	7	20	7	8	4	8	7	20	22.9	22.9	1268	0	191.64	7.3	9	5	9	7.4	21.5	400730000	19757000	39278000	22525000	31154000	28388000	259630000	22525000	31154000	0.46789	0.657054	-0.46844	3.52686
Q86UP2-2	Kinectin	KTN1	15	15	1	8	7	7	5	10	1	8	7	7	5	10	16.4	16.4	1300	0	97.829	1.2	9.5	6.4	6.9	6.5	11.8	196380000	603280	17129000	33913000	23672000	21141000	99918000	17129000	23672000	0.466741	5.29421	0.303603	1.55891
Q13011	Delta(3,5)-Delta(2,4)-dienoyl-CoA isomerase, mitochondrial	ECH1	3	3	0	2	1	0	2	2	0	2	1	0	2	2	12.5	12.5	328	0	28.141	0	7.6	3	0	7.9	7.9	39591000	0	3297600	3610100	0	4549100	28135000	3297600	4549100	0.464165	0	0.464165	2.96226
O43707	Alpha-actinin-4	ACTN4	35	27	26	24	21	23	21	23	19	19	16	17	15	17	44.7	33.8	911	0	323.31	34.7	33.5	32.5	32.7	31.1	35.8	1665800000	203590000	306420000	148190000	276730000	279830000	451050000	203590000	279830000	0.458884	0.442812	-0.13096	1.60584
A2IDC6	39S ribosomal protein L28, mitochondrial	MRPL28	2	2	1	1	1	0	1	2	1	1	1	0	1	2	8.3	8.3	240	0	4.922	5	3.3	5	0	5	8.3	15295000	1883100	801020	2474100	0	2586900	7549700	1883100	2586900	0.458115	0	1.69131	1.60952
H0YH88	Nucleosome assembly protein 1-like 1	NAP1L1	4	2	2	3	3	1	3	4	1	1	2	1	2	2	23.2	23.2	177	0	13.005	15.8	16.4	23.2	6.8	23.2	23.2	66925000	2762400	6289700	6780400	928540	8630800	41533000	6289700	8630800	0.456503	-1.57289	0.456503	2.61482
Q9UHX1-4	Poly(U)-binding-splicing factor PUF60	PUF60	9	9	2	6	6	3	5	6	2	6	6	3	5	6	32.1	32.1	499	0	75.817	5	19.6	22	12.6	20	23.4	242280000	4438900	24051000	40479000	24172000	32949000	116190000	24051000	32949000	0.454138	2.44506	0.454138	1.52124
Q9P2E9	Ribosome-binding protein 1	RRBP1	45	45	14	20	30	18	18	41	14	20	30	18	18	41	36.2	36.2	1410	0	323.31	12.9	17.4	24.6	17	16.4	34.5	2039500000	67049000	142700000	437730000	195390000	172030000	1024600000	142700000	195390000	0.453371	1.54307	0.269675	1.22695
H0YHG0	SAP domain-containing ribonucleoprotein	SARNP	6	6	2	5	1	4	0	2	2	5	1	4	0	2	11.3	11.3	523	0	16.555	5.5	9.4	1.9	7.6	0	5.5	55868000	8217100	18270000	3469100	11234000	0	14678000	8217100	11234000	0.45117	0.45117	0	2.08102
P45880-2	Voltage-dependent anion-selective channel protein 2	VDAC2	8	8	3	7	3	4	4	7	3	7	3	4	4	7	33.9	33.9	283	0	286.25	14.8	30.7	14.8	18	23.3	29.7	1129100000	27044000	86511000	70806000	80031000	96421000	768290000	70806000	96421000	0.445476	1.56525	0.156464	3.43971
P49406	39S ribosomal protein L19, mitochondrial	MRPL19	4	4	2	3	2	2	2	2	2	3	2	2	2	2	9.9	9.9	292	0	5.7114	6.2	6.5	6.2	6.2	6.5	6.2	41949000	4035000	6984900	5862700	7949700	6377700	10739000	5862700	7949700	0.439335	0.978332	-0.131203	0.873223
P40939	Trifunctional enzyme subunit alpha, mitochondrial;Long-chain enoyl-CoA hydratase;Long chain 3-hydroxyacyl-CoA dehydrogenase	HADHA	25	25	14	16	13	14	16	19	14	16	13	14	16	19	38.3	38.3	763	0	323.31	22.9	27.1	22.3	23.7	24.6	33.4	1499600000	114640000	218100000	165380000	223910000	205580000	571980000	165380000	223910000	0.437134	0.965808	-0.0852899	1.79018
Q15366-6	Poly(rC)-binding protein 2;Poly(rC)-binding protein 3	PCBP2;PCBP3	6	3	3	3	3	3	3	6	1	1	1	1	1	3	26.9	14.4	361	0	26.749	12.2	12.2	12.2	12.2	12.2	26.9	172150000	8355600	12611000	13334000	11272000	17001000	109580000	12611000	17001000	0.430937	0.431928	0.430937	3.0388
Q92878	DNA repair protein RAD50	RAD50	11	11	4	5	3	4	4	3	4	5	3	4	4	3	10.1	10.1	1312	0	42.815	3.6	3.7	3.6	2.8	4.5	2.6	54169000	6244100	10804000	4834900	8363100	7559900	16363000	6244100	8363100	0.421544	0.421544	-0.515126	1.75888
G5E9E7	Tight junction protein ZO-1	TJP1	6	6	1	2	2	1	1	6	1	2	2	1	1	6	4.4	4.4	1692	0	13.671	0.7	1.4	1.7	0.7	0.7	4.4	50166000	1089600	2138900	6273900	2863100	2007200	35794000	2138900	2863100	0.420709	1.39378	-0.0916847	2.51228
F8WAU4	Elongation factor G, mitochondrial	GFM1	4	4	1	2	0	2	0	3	1	2	0	2	0	3	9.3	9.3	453	0	12.198	2.9	4.6	0	4.9	0	6.4	43668000	1320600	3862800	0	1765900	0	36718000	1320600	1765900	0.41921	0.41921	0	25.13
P26368-2	Splicing factor U2AF 65 kDa subunit	U2AF2	8	8	2	4	5	4	3	5	2	4	5	4	3	5	31.2	31.2	471	0	228.28	6.4	16.6	20.4	17.4	14.4	24	319880000	8610200	38923000	46381000	15159000	51952000	158860000	38923000	51952000	0.416556	0.816056	0.416556	1.77615
Q12906-7	Interleukin enhancer-binding factor 3	ILF3	28	26	15	13	21	16	18	27	13	12	19	15	16	25	38.6	38.6	898	0	323.31	20.6	18.6	32.4	24.6	24.2	37.3	2338800000	89490000	171570000	466560000	218970000	228850000	1163300000	171570000	228850000	0.415605	1.29093	0.415605	1.31809
Q04917	14-3-3 protein eta	YWHAH	6	3	3	3	2	1	2	3	2	2	0	1	1	2	19.1	12.6	246	0	69.969	8.9	8.9	7.3	3.7	8.9	11.4	64852000	3228300	4979200	0	4304900	3315100	49025000	3228300	4304900	0.415205	0.415205	-0.586862	25.547
P55265-5	Double-stranded RNA-specific adenosine deaminase	ADAR	19	19	9	9	8	8	9	14	9	9	8	8	9	14	22.4	22.4	931	0	253.08	11.5	10.8	8.9	10.2	11.4	16.8	364000000	27520000	38801000	55049000	36573000	51686000	154370000	38801000	51686000	0.41368	0.410299	0.41368	1.4876
B7Z9I1	Medium-chain specific acyl-CoA dehydrogenase, mitochondrial	ACADM	5	5	3	4	3	2	3	5	3	4	3	2	3	5	20.8	20.8	385	0	54.14	10.1	15.8	13	7.3	10.1	20.8	81398000	4441800	10662000	7136200	9504600	9241000	40412000	7136200	9504600	0.41347	1.09748	-0.206357	2.50156
E7EPB3	60S ribosomal protein L14	RPL14	7	7	1	3	6	1	1	7	1	3	6	1	1	7	50	50	124	0	62.644	9.7	27.4	43.5	9.7	9.7	50	316740000	3226100	11047000	232530000	14671000	2666400	52593000	11047000	14671000	0.409313	2.1851	-2.05069	-2.14447
Q14152	Eukaryotic translation initiation factor 3 subunit A	EIF3A	18	18	4	8	11	10	7	14	4	8	11	10	7	14	16.1	16.1	1382	0	145.35	4.1	6.9	11.2	9.3	6.8	11.6	458590000	4002600	32528000	88111000	43168000	10191000	280590000	32528000	43168000	0.40828	3.43095	-1.67439	1.67107
Q92598-2	Heat shock protein 105 kDa	HSPH1	5	5	0	1	1	1	1	5	0	1	1	1	1	5	8.7	8.7	814	0	41.496	0	1.7	1.6	1.7	1.7	8.7	96681000	0	2373200	3654400	2772400	3101500	84779000	2373200	3101500	0.386132	21.4027	0.386132	4.536
Q9Y2L1	Exosome complex exonuclease RRP44	DIS3	7	7	2	2	1	1	1	7	2	2	1	1	1	7	9.3	9.3	958	0	71.667	3	2.9	1.6	1.6	1.6	9.3	68011000	1178000	3628700	981820	854950	1538700	59829000	1178000	1538700	0.385372	-0.462428	-1.23774	5.92924
A2A274	Aconitate hydratase, mitochondrial	ACO2	13	13	4	6	2	6	4	10	4	6	2	6	4	10	23.6	23.6	805	0	164.19	6.5	10.3	3.5	11.2	7.3	16.9	368180000	17612000	32201000	21987000	28363000	22866000	245150000	21987000	28363000	0.367359	0.687451	-0.493901	3.47894
P52272-2	Heterogeneous nuclear ribonucleoprotein M	HNRNPM	20	12	15	16	14	17	15	14	8	8	9	11	9	7	32.6	32.6	691	0	307.19	28.8	28.9	25.6	32.1	30.1	24.9	2880900000	215600000	313350000	679720000	334430000	403740000	934100000	313350000	403740000	0.365652	0.633347	0.365652	0.458636
Q8IX12-2	Cell division cycle and apoptosis regulator protein 1	CCAR1	10	10	2	4	6	5	3	10	2	4	6	5	3	10	11.7	11.7	1135	0	149.1	2.7	4.3	6.5	6.2	4.1	11.7	284880000	3028300	19386000	101330000	24847000	15160000	121130000	19386000	24847000	0.358057	3.03649	-0.354745	0.257495
A6NJA2	Ubiquitin carboxyl-terminal hydrolase;Ubiquitin carboxyl-terminal hydrolase 14	USP14	3	3	3	2	0	2	1	1	3	2	0	2	1	1	10.7	10.7	448	0	9.059	10.7	8.3	0	5.4	2.9	5.4	17960000	2976500	4503600	0	5863300	3804100	812650	2976500	3804100	0.353938	0.978096	-0.243524	19.6323
P06756-3	Integrin alpha-V;Integrin alpha-V heavy chain;Integrin alpha-V light chain	ITGAV	10	10	3	3	5	2	3	9	3	3	5	2	3	9	12.4	12.4	1002	0	61.277	4.5	2.9	7.6	2.3	3.2	10.2	233720000	7681800	8607400	50274000	8037500	10987000	148130000	8607400	10987000	0.352148	0.0653024	0.352148	1.55898
P31930	Cytochrome b-c1 complex subunit 1, mitochondrial	UQCRC1	10	10	4	5	5	5	6	8	4	5	5	5	6	8	25.2	25.2	480	0	90.602	12.7	13.3	14.2	15.8	14.8	23.1	387520000	25062000	56996000	65128000	72426000	54930000	112980000	56996000	72426000	0.345647	1.53101	-0.0532664	0.794718
P16615	Sarcoplasmic/endoplasmic reticulum calcium ATPase 2	ATP2A2	30	30	17	20	22	19	16	27	17	20	22	19	16	27	31.8	31.8	1042	0	323.31	21	20.2	22.5	23.9	20.3	31.5	1608400000	84441000	155160000	227600000	178350000	196440000	766450000	155160000	196440000	0.340332	1.0787	0.340332	1.75169
K7EJE8	Lon protease homolog, mitochondrial	LONP1	14	14	4	9	4	6	8	11	4	9	4	6	8	11	24.1	24.1	829	0	118.45	6	14.2	5.9	8.8	11.6	19.2	256820000	9106200	25667000	29107000	32096000	32488000	128350000	25667000	32488000	0.339992	1.81747	0.339992	2.14065
Q8TEQ6	Gem-associated protein 5	GEMIN5	2	2	1	1	0	1	0	1	1	1	0	1	0	1	2.2	2.2	1508	0	3.2829	1	1.2	0	1	0	1	6712200	1017000	1193100	0	1284700	0	3217400	1017000	1284700	0.337112	0.337112	0	21.6175
Q02413	Desmoglein-1	DSG1	10	10	8	10	8	4	9	7	8	10	8	4	9	7	13.6	13.6	1049	0	194.14	10.6	13.6	11.2	4.9	12.3	9.4	525520000	69521000	70194000	109800000	50100000	88431000	137480000	70194000	88431000	0.333204	-0.472638	0.333204	0.324344
P17301	Integrin alpha-2	ITGA2	12	12	2	4	3	3	2	11	2	4	3	3	2	11	12.1	12.1	1181	0	54.706	1.9	3.6	2.8	2.8	1.9	11.3	181280000	2542600	10243000	14151000	12779000	5840900	135720000	10243000	12779000	0.319137	2.3294	-0.810376	3.26166
Q08554-2	Desmocollin-1	DSC1	4	4	2	2	2	2	2	1	2	2	2	2	2	1	6.2	6.2	840	0	12.336	3.3	3.3	3.5	3	3.3	1.8	92611000	19182000	16062000	13510000	23860000	19997000	0	16062000	19997000	0.316132	0.314841	0.316132	0
H3BLZ8	Probable ATP-dependent RNA helicase DDX17	DDX17	23	17	8	13	17	12	10	18	7	10	12	9	8	15	33.2	33.2	731	0	224.28	11.8	20	28	17.4	15.9	29	1140400000	32479000	78344000	233250000	91648000	97287000	607430000	78344000	97287000	0.312424	1.4966	0.312424	1.38084
G3XAC6	RNA-binding protein 39	RBM39	6	6	1	2	1	3	2	4	1	2	1	3	2	4	21.5	21.5	423	0	23.539	3.5	6.1	2.6	8.5	6.1	18	96364000	3538700	14309000	10538000	13033000	11779000	43167000	10538000	13033000	0.306568	1.88088	-0.280706	2.03433
B4DGU4	Catenin beta-1	CTNNB1	10	9	4	5	5	6	6	9	4	5	4	6	6	8	17.3	16.3	774	0	102.4	5.9	7.5	6.1	10.2	9.8	15	213220000	9767200	25166000	25211000	24721000	31067000	97284000	25166000	31067000	0.303907	1.33972	0.303907	1.94815
P26196	Probable ATP-dependent RNA helicase DDX6	DDX6	7	7	4	4	4	3	4	6	4	4	4	3	4	6	20.7	20.7	483	0	75.513	12	12.2	13	8.1	12	17.6	210230000	11818000	24758000	29342000	16574000	30431000	97305000	24758000	30431000	0.297647	0.487936	0.297647	1.72955
P42765	3-ketoacyl-CoA thiolase, mitochondrial	ACAA2	9	9	4	5	6	6	4	4	4	5	6	6	4	4	33	33	397	0	111.8	19.6	25.9	21.2	21.7	16.9	14.4	108720000	7817500	19766000	19164000	23551000	11903000	26519000	19164000	23551000	0.29739	1.59101	-0.731696	0.468628
Q9P270	SLAIN motif-containing protein 2	SLAIN2	11	11	8	9	5	5	8	4	8	9	5	5	8	4	23.9	23.9	581	0	123.15	18.1	18.1	10	12.2	19.1	10.3	179160000	22338000	33367000	26895000	41922000	33049000	21589000	26895000	33049000	0.297269	0.908208	-0.0138154	-0.317042
P11142	Heat shock cognate 71 kDa protein	HSPA8	26	21	14	18	19	20	15	21	11	14	15	16	11	17	42.7	42.7	646	0	323.31	21.5	28.8	27.6	30	25.4	33.3	5062500000	288560000	521560000	896110000	636060000	479950000	2240300000	521560000	636060000	0.28633	1.14029	-0.119949	1.32194
O14744-5	Protein arginine N-methyltransferase 5;Protein arginine N-methyltransferase 5, N-terminally processed	PRMT5	15	15	6	6	7	7	8	10	6	6	7	7	8	10	30.9	30.9	593	0	144.38	10.3	12.8	14.2	10.3	14.5	24.3	444290000	37930000	50973000	48800000	59481000	48640000	198470000	48800000	59481000	0.285548	0.64909	-0.06759	2.02397
P19525-2	Interferon-induced, double-stranded RNA-activated protein kinase	EIF2AK2	4	4	2	3	2	2	1	2	2	3	2	2	1	2	13.1	13.1	510	0	29.434	5.3	7.6	5.3	5.3	2.5	8	54419000	2872300	5190600	11865000	6287700	3025200	25177000	5190600	6287700	0.276631	1.13033	-0.778871	1.08539
H0YKU1	Tropomodulin-3	TMOD3	11	11	5	8	5	5	6	11	5	8	5	5	6	11	60.4	60.4	187	0	123.01	40.1	56.1	35.8	38.5	42.8	60.4	635200000	31454000	58283000	55154000	57542000	66400000	366370000	55154000	66400000	0.267718	0.871372	0.188108	2.73176
Q01082	Spectrin beta chain, non-erythrocytic 1	SPTBN1	50	4	28	30	23	30	32	29	3	4	4	4	4	4	25.8	25.8	2364	0	323.31	15.7	16.9	14.3	15.6	17	17.6	1156200000	120020000	185850000	181190000	217790000	196310000	255010000	181190000	217790000	0.265434	0.859663	0.078995	0.49305
P11498	Pyruvate carboxylase, mitochondrial	PC	5	5	3	3	3	2	3	2	3	3	3	2	3	2	5.3	5.3	1178	0	33.886	3.3	3.4	4.3	2.5	3.3	2.7	41209000	4415300	5231700	11243000	4606000	6272700	9440400	5231700	6272700	0.261807	0.0610029	0.261807	-0.252107
P49189	4-trimethylaminobutyraldehyde dehydrogenase	ALDH9A1	8	8	0	2	4	3	1	1	0	2	4	3	1	1	17.8	17.8	494	0	21.233	0	5.5	9.7	8.3	2.8	2.4	30434000	0	3310900	12781000	3968000	892280	9482500	3310900	3968000	0.261189	21.92	-1.89166	-0.430661
Q92499-3	ATP-dependent RNA helicase DDX1	DDX1	14	14	5	3	5	2	2	11	5	3	5	2	2	11	29.4	29.4	612	0	179.52	8	4.9	11.8	3.6	4.9	23.5	267030000	6523300	5018000	30685000	7806700	6518800	210480000	6523300	7806700	0.259111	0.259111	0.377494	2.77808
Q6IAN0	Dehydrogenase/reductase SDR family member 7B	DHRS7B	3	3	1	2	0	2	1	0	1	2	0	2	1	0	13.5	13.5	325	0	9.7935	4.3	8.9	0	8.9	4.3	0	16471000	2421600	6036800	0	5116100	2896500	0	2421600	2896500	0.25835	1.07908	-1.05947	0
P13667	Protein disulfide-isomerase A4	PDIA4	17	17	8	8	6	6	8	17	8	8	6	6	8	17	35	35	645	0	244.55	18.6	17.5	11.3	11.9	18.9	35	702470000	21727000	46572000	43835000	52116000	50279000	487940000	43835000	52116000	0.249643	1.26224	0.110493	3.47655
Q13813	Spectrin alpha chain, non-erythrocytic 1	SPTAN1	57	57	29	33	26	32	28	29	29	33	26	32	28	29	28.3	28.3	2472	0	323.31	15.4	17.2	14.2	16.6	14	16.3	1073500000	89623000	131460000	180680000	156110000	148200000	367460000	131460000	156110000	0.247939	0.800622	0.172922	1.02415
P26038	Moesin	MSN	11	7	1	6	4	4	3	10	0	3	2	1	1	6	25.8	25.8	577	0	107.36	1.9	14.2	6.9	5.7	4.2	23.4	199770000	898010	22328000	16036000	18882000	10364000	131260000	16036000	18882000	0.235697	4.39414	-1.10727	3.03304
P19338	Nucleolin	NCL	28	28	6	12	18	11	8	27	6	12	18	11	8	27	33.1	33.1	710	0	323.31	11.1	17.9	26.3	15.4	12.4	33.1	3965100000	47224000	99011000	448730000	114080000	116520000	3139500000	99011000	116520000	0.234917	1.27245	0.234917	2.80662
G8JLH9	Signal transducer and activator of transcription;Signal transducer and activator of transcription 3	STAT3	2	2	1	1	1	1	1	2	1	1	1	1	1	2	6	6	672	0	101.61	3.9	3.9	3.9	3.9	3.9	6	19062000	1084400	1344100	1276300	1496800	1333900	12527000	1276300	1496800	0.229914	0.464984	-0.01099	3.295
Q9H0S4-2	Probable ATP-dependent RNA helicase DDX47	DDX47	6	6	0	1	5	1	1	3	0	1	5	1	1	3	18.5	18.5	406	0	14.839	0	3.2	14	3.2	3	10.1	36878000	0	2560300	17201000	3001700	0	14114000	2560300	3001700	0.229467	21.5173	0	-0.285366
Q9Y5B9	FACT complex subunit SPT16	SUPT16H	8	8	2	5	6	7	7	3	2	5	6	7	7	3	10.4	10.4	1047	0	26.067	2.5	7	8	9	9	4.1	94282000	4591500	14773000	23251000	17317000	19683000	14666000	14773000	17317000	0.229226	1.91515	0.413987	-0.664817
F6SBX2	Isoleucine--tRNA ligase, mitochondrial	IARS2	16	16	3	6	4	7	5	13	3	6	4	7	5	13	22.2	22.2	940	0	81.858	5.7	8.8	6.3	11.3	7.9	17.1	252730000	7178900	12884000	20864000	15072000	9359100	187370000	12884000	15072000	0.22629	1.07004	-0.461139	3.1668
P26641	Elongation factor 1-gamma	EEF1G	13	13	5	9	8	8	3	8	5	9	8	8	3	8	28.4	28.4	437	0	183.37	10.8	21.3	14.9	15.8	6.2	20.6	719860000	44467000	154300000	96016000	111980000	45852000	267250000	96016000	111980000	0.221894	1.33243	-1.75068	1.47684
P25705	ATP synthase subunit alpha, mitochondrial	ATP5A1	31	31	14	20	19	17	17	27	14	20	19	17	17	27	57.9	57.9	553	0	323.31	34.7	41.8	37.3	34.4	36.2	54.2	3713700000	178430000	514840000	394810000	459960000	352420000	1813300000	394810000	459960000	0.22035	1.36615	-0.546828	2.19939
P17931	Galectin-3;Galectin	LGALS3	7	7	5	6	4	3	6	7	5	6	4	3	6	7	31.2	31.2	250	0	104.82	25.6	28.4	21.2	14.4	28.4	31.2	2311600000	341780000	487820000	208340000	320930000	393760000	558990000	341780000	393760000	0.204249	-0.0908093	-0.309032	1.42388
P26373	60S ribosomal protein L13	RPL13	9	9	1	2	6	1	2	8	1	2	6	1	2	8	40.3	40.3	211	0	76.458	3.8	10	29.9	6.2	10	40.3	477890000	1207700	5122100	136600000	3338300	5873800	325750000	5122100	5873800	0.197559	1.46685	0.197559	1.25381
Q13409-6	Cytoplasmic dynein 1 intermediate chain 2	DYNC1I2	3	3	2	3	1	1	1	1	2	3	1	1	1	1	5.6	5.6	611	0	77.803	3.6	5.6	3.6	3.6	3.1	3.6	33044000	2522500	5451100	2858700	3275200	1175700	17761000	2858700	3275200	0.196224	0.376729	-2.21303	2.63528
A8MT40	Pyruvate dehydrogenase phosphatase regulatory subunit, mitochondrial	PDPR	3	3	1	1	1	1	2	1	1	1	1	1	2	1	5.6	5.6	779	0	16.839	1.3	2.3	1.3	1.3	3.6	2.1	20544000	741030	2886900	5133900	2682100	5818500	3281800	2886900	3281800	0.184966	1.85576	1.01113	-0.645568
Q96I25	Splicing factor 45	RBM17	4	4	1	2	1	2	1	0	1	2	1	2	1	0	10.7	10.7	401	0	6.389	2.2	8.2	2.2	5.7	3.2	0	11470000	449250	2934300	2142400	3510100	2434000	0	2142400	2434000	0.184101	2.96592	-0.269687	0
P11216	Glycogen phosphorylase, brain form	PYGB	19	15	9	9	5	7	6	17	6	7	5	6	4	14	24.1	24.1	843	0	105.51	13.6	13	7.4	10.9	8.2	22.1	494560000	19625000	43454000	30584000	30298000	34726000	335880000	30584000	34726000	0.183239	0.62653	-0.323473	3.4571
P11182	Lipoamide acyltransferase component of branched-chain alpha-keto acid dehydrogenase complex, mitochondrial	DBT	10	10	3	6	6	4	5	5	3	6	6	4	5	5	28.8	28.8	482	0	64.691	9.8	16.6	15.8	12.7	15.8	14.3	316070000	21598000	47674000	48618000	39203000	54071000	104910000	47674000	54071000	0.181652	0.860066	0.181652	1.10959
P17858	ATP-dependent 6-phosphofructokinase, liver type	PFKL	4	2	4	4	2	3	4	1	2	2	1	2	2	1	7.1	3.5	780	0	4.3435	7.1	7.1	3.6	5.9	7.1	1.2	24023000	3191200	5399500	3142200	3560900	3598000	5131000	3191200	3598000	0.173096	0.158143	-0.585631	0.707465
P05026-2	Sodium/potassium-transporting ATPase subunit beta-1	ATP1B1	4	4	1	1	3	2	1	2	1	1	3	2	1	2	17.6	17.6	301	0	9.7316	4.7	4.7	14	8.3	4.7	8.3	118710000	5557300	13256000	21176000	14941000	6888500	56893000	13256000	14941000	0.172631	1.42682	-0.944384	1.42582
E7EW20	Unconventional myosin-VI	MYO6	6	6	3	3	1	3	1	0	3	3	1	3	1	0	5.7	5.7	1286	0	25.901	3.2	3.4	0.9	3	0.7	0	18927000	2964300	5078100	2437300	5112000	3335700	0	2964300	3335700	0.170298	0.786196	-0.606299	0
S4R3K7	RNA binding protein fox-1 homolog;RNA binding protein fox-1 homolog 2;RNA binding protein fox-1 homolog 1	RBFOX2;RBFOX1	2	2	0	2	2	1	2	0	0	2	2	1	2	0	17.8	17.8	230	0	9.9049	0	17.8	17.8	11.3	17.8	0	13363000	0	1932600	3380200	2168300	5882200	0	1932600	2168300	0.166021	21.0481	1.60581	0
O43390-4	Heterogeneous nuclear ribonucleoprotein R	HNRNPR	9	7	1	4	4	6	5	7	0	3	3	4	3	5	19.6	17.4	535	0	60.685	2.2	9	12	13.8	11.4	17.2	137880000	0	18398000	19361000	20627000	13829000	65664000	18398000	20627000	0.164985	24.298	-0.411852	1.76195
Q92945	Far upstream element-binding protein 2	KHSRP	10	10	4	4	4	5	4	10	4	4	4	5	4	10	18.8	18.8	711	0	141.62	9.1	9.1	9.3	11.1	7.9	18.8	346160000	8624400	17471000	23194000	19508000	17492000	259870000	17471000	19508000	0.159104	1.17757	0.00173307	3.48597
Q14204	Cytoplasmic dynein 1 heavy chain 1	DYNC1H1	37	37	14	21	13	8	17	27	14	21	13	8	17	27	10	10	4646	0	237.14	4.3	5.7	4.1	2.5	4.4	7.8	437500000	23751000	60175000	40895000	19750000	45402000	247530000	40895000	45402000	0.150831	-0.266136	-0.406408	2.59761
P11021	78 kDa glucose-regulated protein	HSPA5	40	39	24	25	26	26	23	36	24	24	25	25	22	35	56.7	56.7	654	0	323.31	42	41.4	43.1	43.1	36.7	55	10072000000	445070000	789380000	804110000	875680000	873020000	6284900000	789380000	875680000	0.149684	0.976372	0.145295	2.96643
Q9Y4E8-2	Ubiquitin carboxyl-terminal hydrolase 15	USP15	6	6	2	6	1	1	2	0	2	6	1	1	2	0	6.6	6.6	952	0	10.171	2.7	6.6	0.9	0.8	2.3	0	24064000	1868900	12471000	2352800	2595000	4776100	0	2352800	2595000	0.141356	0.473545	-1.38467	0
P81605	Dermcidin;Survival-promoting peptide;DCD-1	DCD	5	5	4	4	3	4	3	3	4	4	3	4	3	3	37.3	37.3	110	0	100.03	36.4	24.5	23.6	24.5	23.6	25.5	622690000	107800000	52921000	105590000	115650000	37109000	203620000	105590000	115650000	0.131292	0.101408	-0.512071	0.947406
P35813	Protein phosphatase 1A	PPM1A	8	6	4	6	3	3	4	3	3	5	1	2	3	3	28.3	24.6	382	0	31.192	15.4	21.5	6	10.7	15.4	13.4	85737000	12791000	23513000	5778300	13930000	13977000	15747000	12791000	13977000	0.127926	0.123066	-0.750404	1.44636
Q86UY5	Protein FAM83A	FAM83A	2	2	2	1	1	1	1	0	2	1	1	1	1	0	5.1	5.1	434	0.00065104	3.028	5.1	2.5	2.5	2.5	2.5	0	21097000	2924300	3345700	6764400	3634700	4427800	0	3345700	3634700	0.119528	0.313745	0.404282	0
Q9Y285-2	Phenylalanine--tRNA ligase alpha subunit	FARSA	2	2	1	1	2	1	0	1	1	1	2	1	0	1	5.2	5.2	477	0	43.184	2.3	2.3	5.2	2.3	0	2.3	73505000	4505900	12966000	15641000	14015000	0	26377000	12966000	14015000	0.112238	1.63708	0	0.753948
P08754	Guanine nucleotide-binding protein G(k) subunit alpha	GNAI3	5	3	3	3	1	2	2	4	1	1	1	1	1	3	18.9	12.4	354	0	17.027	10.7	10.7	4.2	7.3	7.3	15.5	50752000	2763400	5587200	6700900	5708100	6025200	23967000	5587200	6025200	0.108884	1.04657	0.108884	1.83862
Q5JTZ9	Alanine--tRNA ligase, mitochondrial	AARS2	8	8	3	5	1	3	3	1	3	5	1	3	3	1	10.5	10.5	985	0	33.059	3.5	7	1.2	4.8	4.7	0.8	26929000	3379100	7476600	3367300	5481000	3586700	3638100	3379100	3638100	0.106546	0.6978	-1.05973	0.111593
Q9UQ80	Proliferation-associated protein 2G4	PA2G4	9	9	3	7	3	1	3	4	3	7	3	1	3	4	22.1	22.1	394	0	23.554	7.4	15.2	10.4	2.3	5.3	7.4	77409000	5076500	18942000	6965100	2579800	7488800	36357000	6965100	7488800	0.10459	-0.976575	-1.33878	2.38402
Q14126	Desmoglein-2	DSG2	11	11	2	3	10	2	4	4	2	3	10	2	4	4	17.9	17.9	1118	0	123.82	2.3	4.7	17	3.4	6.7	6.5	94181000	2081400	7717000	52842000	5060400	8259500	18220000	7717000	8259500	0.0980143	1.2817	0.0980143	-1.53616
Q16787-1	Laminin subunit alpha-3	LAMA3	20	20	12	10	16	13	8	12	12	10	16	13	8	12	16.5	16.5	1724	0	323.31	9.9	9.3	14.3	11	6.3	10.1	411950000	53200000	42105000	134240000	56422000	38077000	87899000	53200000	56422000	0.0848316	0.0848316	-0.145072	-0.610896
O60506-4	Heterogeneous nuclear ribonucleoprotein Q	SYNCRIP	10	8	1	6	4	3	6	9	0	5	3	1	4	7	25.4	25.4	527	0	126.88	2.3	16.1	8.7	4.6	11.4	20.7	252330000	2634800	27684000	21920000	23204000	22629000	154260000	21920000	23204000	0.0821257	3.13861	-0.29088	2.81504
G5EA31	Protein transport protein Sec24C	SEC24C	8	8	3	7	3	4	4	5	3	7	3	4	4	5	10.2	10.2	1042	0	40.708	4.4	8.8	5.2	6	5.1	7.6	115230000	6131700	12331000	16927000	9383300	13039000	57419000	12331000	13039000	0.0805434	0.613808	0.0805434	1.7622
P05556	Integrin beta-1	ITGB1	7	7	2	3	6	3	1	6	2	3	6	3	1	6	11.3	11.3	798	0	36.743	3.6	5	8.6	5	1.5	10	292130000	12590000	14165000	48089000	14969000	3077200	199240000	14165000	14969000	0.0796472	0.2497	-2.20264	2.05073
P42704	Leucine-rich PPR motif-containing protein, mitochondrial	LRPPRC	31	31	14	16	16	14	18	26	14	16	16	14	18	26	27.1	27.1	1394	0	323.31	12.3	13.8	14.9	13.9	15.9	23.3	718140000	34314000	65981000	83231000	50690000	69565000	414360000	65981000	69565000	0.076311	0.562904	0.076311	2.31569
P00533	Epidermal growth factor receptor	EGFR	11	11	4	5	4	3	3	6	4	5	4	3	3	6	12.3	12.3	1210	0	33.038	4.9	4.5	5	3.1	3.5	6.4	143400000	7744200	4919600	30726000	7976800	8163000	83867000	7744200	8163000	0.0759832	0.0426939	0.730558	1.44864
H7BZJ3		PDIA3	4	1	1	3	3	3	2	4	1	1	1	1	1	1	39	11.4	123	0	21.913	11.4	31.7	31.7	30.9	23.6	39	206480000	5507600	13348000	20671000	12240000	14048000	140660000	13348000	14048000	0.0737412	1.15211	0.0737412	2.76653
Q6NZI2	Polymerase I and transcript release factor	PTRF	12	12	6	9	6	9	6	5	6	9	6	9	6	5	33.6	33.6	390	0	140.42	21.3	30.8	19.5	23.1	20.8	15.1	361510000	21445000	67988000	82900000	71479000	42578000	75117000	67988000	71479000	0.0722393	1.73688	-0.675172	-0.142233
O95782-2	AP-2 complex subunit alpha-1	AP2A1	18	14	2	2	13	3	2	15	1	1	10	3	2	12	23.6	23.6	955	0	65.637	2.6	2.8	15.4	3.6	2.1	21.2	257030000	3108700	5875800	94712000	6172200	3949600	143210000	5875800	6172200	0.0709995	0.989473	-0.573079	0.596513
Q9P0L0	Vesicle-associated membrane protein-associated protein A	VAPA	4	3	0	4	1	2	1	4	0	3	1	1	0	3	18.9	18.9	249	0	11.947	0	18.9	5.6	5.6	4.8	18.9	41663000	0	7028300	3670500	3855200	0	27109000	3670500	3855200	0.0708291	21.8784	0	2.88472
P08238	Heat shock protein HSP 90-beta	HSP90AB1	28	17	11	13	13	11	14	26	6	8	9	6	7	16	35.2	20.9	724	0	323.31	20.6	21.8	22.7	17.8	24.4	34	1240800000	45363000	117010000	117600000	121290000	115630000	723960000	117010000	121290000	0.0518288	1.41887	-0.0171161	2.62202
P38646	Stress-70 protein, mitochondrial	HSPA9	26	26	13	19	16	16	14	20	13	19	16	16	14	20	41.7	41.7	679	0	323.31	27.8	34.6	32.5	32.4	30.6	34.8	2400200000	263080000	434470000	309930000	320690000	268940000	803070000	309930000	320690000	0.049237	0.285678	-0.691972	1.37358
Q9H0D6-2	5-3 exoribonuclease 2	XRN2	7	7	2	4	2	2	1	4	2	4	2	2	1	4	11.7	11.7	874	0	34.826	4.1	7.9	3.7	3.3	1.9	6.5	68039000	4035900	8680400	6568200	6786100	4598900	37369000	6568200	6786100	0.0470846	0.749692	-0.916473	2.50827
Q5JP53	Tubulin beta chain	TUBB	24	5	15	18	15	14	14	22	5	4	3	2	3	3	48.4	15	426	0	187.67	35.2	40.4	38.7	29.3	34.3	47.4	1129500000	130710000	230860000	61855000	132990000	95288000	477790000	130710000	132990000	0.0249482	0.0249482	-1.27665	2.94941
Q9Y4K1	Absent in melanoma 1 protein	AIM1	8	8	2	4	5	2	3	4	2	4	5	2	3	4	6.5	6.5	1723	0	34.058	1.4	3.5	3.4	1.2	3.1	3.9	78608000	2953300	7854100	17928000	5572200	7945600	36355000	7854100	7945600	0.0167102	0.915919	0.0167102	1.01994
P39748	Flap endonuclease 1	FEN1	5	5	0	3	2	0	2	3	0	3	2	0	2	3	18.4	18.4	380	0	10.217	0	9.5	4.2	0	7.1	13.2	45779000	0	4852600	8225800	0	4895100	27806000	4852600	4895100	0.0125804	0	0.0125804	1.75717
Q14789	Golgin subfamily B member 1	GOLGB1	7	7	3	5	0	2	5	0	3	5	0	2	5	0	2.8	2.8	3259	0	21.301	1.2	2.1	0	0.8	2.1	0	23435000	3823100	8795100	0	3851200	6966100	0	3823100	3851200	0.0105651	0.0105651	-0.336349	0
H0YJB9	UPF0568 protein C14orf166	C14orf166	3	3	3	3	3	3	2	2	3	3	3	3	2	2	30.2	30.2	129	0	16.948	30.2	30.2	30.2	30.2	19.4	19.4	54034000	6400700	6136000	11652000	6433800	4831700	18581000	6400700	6433800	0.0074414	0.0074414	-0.344768	0.673251
Q9Y217-2	Myotubularin-related protein 6	MTMR6	2	2	0	0	1	0	1	0	0	0	1	0	1	0	4.7	4.7	548	0.00063012	2.756	0	0	2.4	0	2.4	0	11443000	0	0	0	0	11443000	0	0	0	0	0	23.448	0
U3KQK0	Histone H2B;Histone H2B type 1-L;Histone H2B type 1-M;Histone H2B type 1-N;Histone H2B type 1-H;Histone H2B type 3-B;Histone H2B type 2-F;Histone H2B type 2-E;Histone H2B type 1-C/E/F/G/I;Histone H2B type 1-D;Histone H2B type F-S;Histone H2B type 1-B;Histone H2B type 1-O;Histone H2B type 1-J;Histone H2B type 1-K;Histone H2B type 1-A	HIST1H2BN;HIST1H2BL;HIST1H2BM;HIST1H2BH;HIST3H2BB;HIST2H2BF;HIST2H2BE;HIST1H2BC;HIST1H2BD;H2BFS;HIST1H2BB;HIST1H2BO;HIST1H2BJ;HIST1H2BK;HIST1H2BA	2	2	0	0	1	0	2	0	0	0	1	0	2	0	14.5	14.5	166	0	3.4736	0	0	9	0	14.5	0	10838000	0	0	870430	0	9967900	0	0	0	0	0	23.2489	0
Q13637	Ras-related protein Rab-32	RAB32	2	2	0	0	1	0	1	0	0	0	1	0	1	0	8.9	8.9	225	0.0023229	2.0271	0	0	4	0	4.9	0	4362600	0	0	1856800	0	2505800	0	0	0	0	0	21.2568	0
E9PHV5	Sperm-specific antigen 2	SSFA2	2	2	0	0	0	0	2	0	0	0	0	0	2	0	2.7	2.7	1237	0	5.5041	0	0	0	0	2.7	0	2110200	0	0	0	0	2110200	0	0	0	0	0	21.0089	0
O14939-4	Phospholipase D2	PLD2	2	2	0	0	0	0	2	0	0	0	0	0	2	0	2.8	2.8	922	0.0028523	1.8968	0	0	0	0	2.8	0	1189600	0	0	0	0	1189600	0	0	0	0	0	20.182	0
Q99959-2	Plakophilin-2	PKP2	3	3	0	0	2	0	1	0	0	0	2	0	1	0	4.9	4.9	837	0	4.5469	0	0	2.5	0	2.4	0	4744100	0	0	3892800	0	851310	0	0	0	0	0	19.6993	0
G3XAI2	Laminin subunit beta-1	LAMB1	4	4	1	1	0	0	3	0	1	1	0	0	3	0	2.8	2.8	1810	0	8.0324	0.8	0.5	0	0	2.3	0	8188900	811280	614520	0	0	6763100	0	614520	0	0	0	3.46015	0
Q15149	Plectin	PLEC	335	3	160	172	180	239	249	269	0	1	0	0	3	0	60.8	0.9	4684	0	5.6789	37.4	38.1	41.8	49.1	48.8	54.3	15891000	0	1807600	0	0	14084000	0	0	0	0	0	2.96191	0
F8WBF5	Dual specificity protein kinase CLK1;Dual specificity protein kinase CLK4	CLK1;CLK4	2	2	0	1	0	0	2	0	0	1	0	0	2	0	9.3	9.3	355	0	4.2897	0	3.9	0	0	9.3	0	9105700	0	1644800	0	0	7460900	0	0	0	0	0	2.18144	0
D6R938	Calcium/calmodulin-dependent protein kinase type II subunit delta;Calcium/calmodulin-dependent protein kinase type II subunit alpha	CAMK2D;CAMK2A;CAMK2B	2	1	0	1	0	0	1	0	0	1	0	0	0	0	5	5	498	0	4.3241	0	2.6	0	0	2.4	0	6851700	0	1383000	0	0	5468700	0	0	0	0	0	1.9834	0
Q13049	E3 ubiquitin-protein ligase TRIM32	TRIM32	3	3	0	1	0	0	2	0	0	1	0	0	2	0	6.1	6.1	653	0	5.6502	0	2.3	0	0	3.8	0	5795200	0	2076300	0	0	3718900	0	0	0	0	0	0.840861	0
Q13155	Aminoacyl tRNA synthase complex-interacting multifunctional protein 2	AIMP2	2	2	0	1	0	0	1	0	0	1	0	0	1	0	10.6	10.6	320	0	19.62	0	2.8	0	0	7.8	0	6194900	0	2245500	0	0	3949500	0	0	0	0	0	0.814633	0
Q9Y2A7	Nck-associated protein 1	NCKAP1	2	2	0	1	0	0	2	0	0	1	0	0	2	0	2	2	1128	0	4.082	0	1.2	0	0	2	0	4542200	0	1732600	0	0	2809500	0	0	0	0	0	0.697375	0
Q96QC0	Serine/threonine-protein phosphatase 1 regulatory subunit 10	PPP1R10	2	2	0	1	0	0	2	0	0	1	0	0	2	0	3.5	3.5	940	0.0017668	2.1283	0	1.9	0	0	3.5	0	1876500	0	759140	0	0	1117400	0	0	0	0	0	0.557708	0
Q9Y2X0-2	Mediator of RNA polymerase II transcription subunit 16	MED16	2	2	0	1	0	0	1	0	0	1	0	0	1	0	3.4	3.4	841	0	4.9188	0	2.1	0	0	1.3	0	1988100	0	872500	0	0	1115600	0	0	0	0	0	0.354593	0
C9JVN9	L-2-hydroxyglutarate dehydrogenase, mitochondrial	L2HGDH	2	2	1	1	0	0	1	0	1	1	0	0	1	0	5.4	5.4	441	0	5.3896	2.7	2.7	0	0	2.7	0	5210100	1167900	1783300	0	0	2258900	0	1167900	0	0	0	0.341071	0
P51532-5	Transcription activator BRG1	SMARCA4	4	4	1	3	1	0	2	0	1	3	1	0	2	0	3.3	3.3	1613	0	9.096	0.7	2.7	0.9	0	1.8	0	12061000	593720	3796700	3334900	0	4335800	0	3334900	0	0	0	0.191552	0
B4DQI6	Transformer-2 protein homolog alpha	TRA2A	2	2	1	1	0	0	2	0	1	1	0	0	2	0	12.2	12.2	180	0	6.4718	7.8	7.8	0	0	12.2	0	15482000	2842600	5903900	0	0	6735200	0	2842600	0	0	0	0.190053	0
H0Y9H2	Alpha-adducin	ADD1	2	2	0	1	1	0	1	0	0	1	1	0	1	0	6.8	6.8	444	0.00064809	3.0035	0	4.1	2.7	0	2.7	0	3851200	0	875370	1990600	0	985190	0	875370	0	0	0	0.170509	0
P04259	Keratin, type II cytoskeletal 6B	KRT6B	35	1	20	20	24	19	18	24	0	0	0	1	0	0	52.1	1.6	564	1	-2	34.9	39	42.6	38.7	38.5	43.8	18583000	0	0	0	18583000	0	0	0	0	0	24.1475	0	0
Q9NP92	28S ribosomal protein S30, mitochondrial	MRPS30	2	2	0	0	0	2	0	0	0	0	0	2	0	0	5.7	5.7	439	0	3.9547	0	0	0	5.7	0	0	7599400	0	0	0	7599400	0	0	0	0	0	22.8575	0	0
K7EMV3	Histone H3;Histone H3.3C;Histone H3.2;Histone H3.1t;Histone H3.3;Histone H3.1	H3F3B;H3F3A;HIST2H3PS2;H3F3C;HIST2H3A;HIST3H3;HIST1H3A	2	2	0	0	1	2	0	0	0	0	1	2	0	0	17.4	17.4	92	0.00060606	2.3686	0	0	7.6	17.4	0	0	9296800	0	0	3656300	5640500	0	0	0	0	0	22.4274	0	0
Q9BW92	Threonine--tRNA ligase, mitochondrial	TARS2	3	3	0	2	1	2	0	0	0	2	1	2	0	0	4.5	4.5	718	0	5.1388	0	3.1	1.4	3.1	0	0	9849300	0	3706300	2034600	4108500	0	0	2034600	0	0	21.9702	0	0
Q9UKF6	Cleavage and polyadenylation specificity factor subunit 3	CPSF3	2	2	0	1	0	1	0	0	0	1	0	1	0	0	6	6	684	0	4.5199	0	2.5	0	3.5	0	0	5430000	0	1639500	0	3790500	0	0	0	0	0	21.854	0	0
Q92769-3	Histone deacetylase 2	HDAC2;HDAC1	3	1	1	2	0	2	2	2	0	0	0	1	0	0	9.6	4.1	458	0	9.2768	2.6	5.5	0	6.8	5.5	5.5	3299100	0	0	0	3299100	0	0	0	0	0	21.6536	0	0
Q5T7U1	General transcription factor 3C polypeptide 5	GTF3C5	2	2	0	1	0	2	0	0	0	1	0	2	0	0	3.7	3.7	457	0.0023135	1.9925	0	2	0	3.7	0	0	3970900	0	678530	0	3292400	0	0	0	0	0	21.6507	0	0
Q9H0C8	Integrin-linked kinase-associated serine/threonine phosphatase 2C	ILKAP	2	2	0	1	0	2	0	0	0	1	0	2	0	0	5.4	5.4	392	0	5.2395	0	3.1	0	5.4	0	0	4413500	0	1186700	0	3226800	0	0	0	0	0	21.6217	0	0
H0Y362	Zinc transporter 7	SLC30A7	2	2	0	0	0	2	0	0	0	0	0	2	0	0	27.6	27.6	87	0	3.9401	0	0	0	27.6	0	0	3091700	0	0	0	3091700	0	0	0	0	0	21.56	0	0
Q00577	Transcriptional activator protein Pur-alpha	PURA	2	2	0	2	0	1	0	0	0	2	0	1	0	0	10.9	10.9	322	0	3.8766	0	10.9	0	2.8	0	0	8988900	0	5898300	0	3090500	0	0	0	0	0	21.5594	0	0
P06493-2	Cyclin-dependent kinase 1	CDK1	2	2	0	0	2	1	0	0	0	0	2	1	0	0	9.2	9.2	240	0	5.9856	0	0	9.2	4.2	0	0	6768400	0	0	4303100	2465300	0	0	0	0	0	21.2333	0	0
O60701-3	UDP-glucose 6-dehydrogenase	UGDH	2	2	0	1	1	1	0	0	0	1	1	1	0	0	6.5	6.5	397	0	6.3812	0	3.3	3.3	3.3	0	0	7387800	0	2952800	2052200	2382800	0	0	2052200	0	0	21.1842	0	0
Q96HP0	Dedicator of cytokinesis protein 6;Dedicator of cytokinesis protein 7	DOCK6;DOCK7	2	2	0	1	0	1	2	0	0	1	0	1	2	0	1.1	1.1	2047	0	4.1237	0	0.4	0	0.4	1.1	0	2947500	0	1030200	0	1917200	0	0	0	0	0	20.8706	0	0
A8K2U0	Alpha-2-macroglobulin-like protein 1	A2ML1	2	2	0	1	0	1	0	0	0	1	0	1	0	0	1.9	1.9	1454	0.0017975	2.2717	0	1	0	0.9	0	0	1657500	0	0	0	1657500	0	0	0	0	0	20.6606	0	0
H0YJ97	Thyroid receptor-interacting protein 11	TRIP11	2	2	0	1	0	1	0	0	0	1	0	1	0	0	1.6	1.6	1695	0.00063573	2.8414	0	0.8	0	0.8	0	0	2153000	0	596590	0	1556400	0	0	0	0	0	20.5698	0	0
O60563	Cyclin-T1	CCNT1	2	2	0	0	1	1	0	0	0	0	1	1	0	0	5.8	5.8	726	0.00065574	3.0819	0	0	3.6	2.2	0	0	5142200	0	0	3631600	1510600	0	0	0	0	0	20.5267	0	0
C9J352	Importin subunit alpha-5;Importin subunit alpha-5, N-terminally processed	KPNA1	2	2	0	1	0	1	0	0	0	1	0	1	0	0	13	13	169	0.00061996	2.5945	0	10.7	0	13	0	0	2192900	0	992480	0	1200500	0	0	0	0	0	20.1952	0	0
F5H0W7	Nuclear pore complex protein Nup85	NUP85	2	2	0	0	0	1	1	0	0	0	0	1	1	0	6.6	6.6	259	0.0095745	1.4358	0	0	0	3.5	3.1	0	1059400	0	0	0	1059400	0	0	0	0	0	20.0148	0	0
Q8WU40	Calcium/calmodulin-dependent protein kinase type II subunit beta;Calcium/calmodulin-dependent protein kinase type II subunit gamma	CAMK2G;CAMK2B	2	1	0	0	0	1	1	0	0	0	0	1	0	0	5.3	2.6	453	0.0006135	2.4591	0	0	0	2.6	2.6	0	1002200	0	0	0	1002200	0	0	0	0	0	19.9347	0	0
O15231	Zinc finger protein 185	ZNF185	9	1	1	6	4	6	5	4	0	0	0	1	0	0	20.3	2.2	689	0.00061425	2.491	2.8	15.4	8.9	13.8	12.2	10	952600	0	0	0	952600	0	0	0	0	0	19.8615	0	0
C9J0I9	Nuclear-interacting partner of ALK	ZC3HC1	2	2	0	1	0	1	0	0	0	1	0	1	0	0	5.9	5.9	459	0.00062189	2.6336	0	3.7	0	2.2	0	0	2192300	0	1362200	0	830170	0	0	0	0	0	19.663	0	0
S4R3Q9	Mitochondrial inner membrane protein OXA1L	OXA1L	2	2	0	1	0	2	1	1	0	1	0	2	1	1	4.6	4.6	435	0	5.215	0	2.8	0	4.6	2.8	2.8	607720	0	0	0	607720	0	0	0	0	0	19.213	0	0
K7EMS3		KRT19	5	1	3	5	5	4	3	4	0	1	1	1	0	0	11.6	6.1	181	0.0095898	1.4402	11.6	11.6	11.6	11.6	11.6	11.6	1816200	0	401580	894510	520140	0	0	401580	0	0	18.9885	0	0
O94915	Protein furry homolog-like	FRYL	3	3	0	1	1	1	0	0	0	1	1	1	0	0	1.4	1.4	3013	0	4.1761	0	0.3	0.5	0.6	0	0	473920	0	0	0	473920	0	0	0	0	0	18.8543	0	0
Q5TFJ7	Importin subunit alpha-7	KPNA6	3	3	1	1	0	3	1	0	1	1	0	3	1	0	9	9	321	0	3.9256	4.4	4.4	0	9	3.4	0	10333000	1120000	1889800	0	7322700	0	0	1120000	0	0	2.70888	0	0
E9PIE3	Protein kinase C delta-binding protein	PRKCDBP	3	3	1	2	1	1	0	0	1	2	1	1	0	0	11.9	11.9	293	0	6.6586	3.1	8.2	3.8	3.8	0	0	13011000	831670	4210500	3055500	4913800	0	0	3055500	0	0	2.56276	0	0
Q16769	Glutaminyl-peptide cyclotransferase	QPCT	2	2	1	1	0	2	0	0	1	1	0	2	0	0	6.9	6.9	361	0	4.3431	3.9	3.9	0	6.9	0	0	5632800	1142100	0	0	4490800	0	0	0	0	0	1.97528	0	0
E5RG18	Double-strand-break repair protein rad21 homolog	RAD21	2	2	1	1	0	2	1	0	1	1	0	2	1	0	52.2	52.2	69	0	37.408	33.3	18.8	0	52.2	18.8	0	2139600	520980	0	0	1618600	0	0	0	0	0	1.63545	0	0
Q8WXI9	Transcriptional repressor p66-beta	GATAD2B	2	2	1	2	1	2	0	0	1	2	1	2	0	0	6.4	6.4	593	0	45.944	4.2	6.4	2.2	6.4	0	0	11316000	1644200	3946500	1279600	4445700	0	0	1644200	0	0	1.43502	0	0
Q5T097	Utrophin	UTRN	2	2	1	0	0	1	0	0	1	0	0	1	0	0	3.5	3.5	988	0.0055432	1.6678	1.9	0	0	1.6	0	0	1643600	480200	0	0	1163400	0	0	0	0	0	1.27664	0	0
Q9HCS7	Pre-mRNA-splicing factor SYF1	XAB2	3	3	1	3	0	2	0	0	1	3	0	2	0	0	4.9	4.9	855	0	5.347	1.4	4.9	0	2.9	0	0	5383200	522840	3609400	0	1251000	0	0	522840	0	0	1.25864	0	0
Q5VWC4		PSMD4	12	1	7	7	7	9	6	6	1	1	0	1	0	0	43.4	7.4	380	0	8.5247	26.3	27.4	23.4	35.5	16.6	27.4	6257100	1501300	2349400	0	2406400	0	0	1501300	0	0	0.680664	0	0
Q5SRN7	HLA class I histocompatibility antigen, Cw-16 alpha chain;HLA class I histocompatibility antigen, A-29 alpha chain;HLA class I histocompatibility antigen, A-74 alpha chain;HLA class I histocompatibility antigen, A-66 alpha chain;HLA class I histocompatibility antigen, A-43 alpha chain;HLA class I histocompatibility antigen, A-36 alpha chain;HLA class I histocompatibility antigen, A-34 alpha chain…	HLA-A;HLA-C;HLA-H;HLA-B	2	1	2	2	0	1	0	0	1	1	0	1	0	0	12.7	12.7	299	0	23.99	12.7	12.7	0	8	0	0	12741000	3054200	6049100	0	3637600	0	0	3054200	0	0	0.252192	0	0
O75436	Vacuolar protein sorting-associated protein 26A	VPS26A	3	3	1	1	1	1	0	0	1	1	1	1	0	0	14.1	14.1	327	0	5.5801	4	5.5	4.6	4	0	0	7072700	2398900	1610700	507350	2555800	0	0	1610700	0	0	0.0914019	0	0
P51858-2	Hepatoma-derived growth factor	HDGF	3	3	0	0	0	0	0	3	0	0	0	0	0	3	34.8	34.8	233	0	39.703	0	0	0	0	0	34.8	98314000	0	0	0	0	0	98314000	0	0	0	0	0	26.5509
P31946-2	14-3-3 protein beta/alpha;14-3-3 protein beta/alpha, N-terminally processed	YWHAB	5	2	1	1	2	0	1	3	0	0	0	0	0	2	28.3	21.7	244	0	73.395	3.3	3.3	7.4	0	3.3	24.2	81923000	0	0	0	0	0	81923000	0	0	0	0	0	26.2878
X6R5C5	Carboxypeptidase;Lysosomal protective protein;Lysosomal protective protein 32 kDa chain;Lysosomal protective protein 20 kDa chain	CTSA	3	3	0	0	0	0	0	3	0	0	0	0	0	3	9.1	9.1	481	0	15.894	0	0	0	0	0	9.1	58940000	0	0	0	0	0	58940000	0	0	0	0	0	25.8127
Q15691	Microtubule-associated protein RP/EB family member 1	MAPRE1	4	4	0	0	0	0	0	4	0	0	0	0	0	4	25.7	25.7	268	0	28.336	0	0	0	0	0	25.7	55205000	0	0	0	0	0	55205000	0	0	0	0	0	25.7183
P12429	Annexin A3;Annexin	ANXA3	6	6	0	0	0	0	0	6	0	0	0	0	0	6	22.9	22.9	323	0	24.473	0	0	0	0	0	22.9	53582000	0	0	0	0	0	53582000	0	0	0	0	0	25.6752
O43399-2	Tumor protein D54	TPD52L2	3	3	1	1	0	0	0	3	1	1	0	0	0	3	23.7	23.7	186	0	72.934	7.5	7.5	0	0	0	23.7	51178000	1378700	1664700	0	0	0	48135000	1378700	0	0	0	0	25.5206
F2Z393	Transaldolase	TALDO1	4	4	0	0	0	0	0	4	0	0	0	0	0	4	12.3	12.3	318	0	9.9057	0	0	0	0	0	12.3	46919000	0	0	0	0	0	46919000	0	0	0	0	0	25.4837
E7EVQ6	Squalene monooxygenase	SQLE	2	2	0	0	0	0	0	2	0	0	0	0	0	2	10	10	479	0	56.38	0	0	0	0	0	10	45165000	0	0	0	0	0	45165000	0	0	0	0	0	25.4287
Q14108-2	Lysosome membrane protein 2	SCARB2	5	5	0	0	0	0	0	5	0	0	0	0	0	5	15.8	15.8	335	0	9.2087	0	0	0	0	0	15.8	44694000	0	0	0	0	0	44694000	0	0	0	0	0	25.4136
Q13509	Tubulin beta-3 chain	TUBB3	20	4	7	12	9	9	9	18	0	0	0	0	0	4	42	16.2	450	0	31.204	16.2	26	16.9	16.4	16.9	40	59761000	0	17076000	0	0	0	42684000	0	0	0	0	0	25.3472
Q9Y696	Chloride intracellular channel protein 4	CLIC4	2	2	0	0	0	0	0	2	0	0	0	0	0	2	18.6	18.6	253	0	37.991	0	0	0	0	0	18.6	39091000	0	0	0	0	0	39091000	0	0	0	0	0	25.2203
Q08379	Golgin subfamily A member 2	GOLGA2	4	3	0	0	0	0	0	4	0	0	0	0	0	3	5.5	5.5	1002	0	108.99	0	0	0	0	0	5.5	38388000	0	0	0	0	0	38388000	0	0	0	0	0	25.1942
R4GN49	Protein S100-A2	S100A2	2	2	0	0	0	0	0	2	0	0	0	0	0	2	26.6	26.6	64	0	10.205	0	0	0	0	0	26.6	38362000	0	0	0	0	0	38362000	0	0	0	0	0	25.1932
O00748	Cocaine esterase	CES2	3	3	0	0	0	0	0	3	0	0	0	0	0	3	8.8	8.8	559	0	13.155	0	0	0	0	0	8.8	35713000	0	0	0	0	0	35713000	0	0	0	0	0	25.0899
Q10713	Mitochondrial-processing peptidase subunit alpha	PMPCA	6	6	0	0	0	1	0	5	0	0	0	1	0	5	13.5	13.5	525	0	41.553	0	0	0	2.1	0	13.5	35199000	0	0	0	0	0	35199000	0	0	0	0	0	25.069
Q13451	Peptidyl-prolyl cis-trans isomerase FKBP5	FKBP5	3	3	1	1	0	0	1	2	1	1	0	0	1	2	12.5	12.5	457	0	12.376	4.4	4.4	0	0	4.4	8.1	38028000	1086300	2777500	0	0	0	34164000	1086300	0	0	0	0	25.026
Q8NC51-4	Plasminogen activator inhibitor 1 RNA-binding protein	SERBP1	2	2	0	0	0	0	0	2	0	0	0	0	0	2	7	7	387	0	10.832	0	0	0	0	0	7	29809000	0	0	0	0	0	29809000	0	0	0	0	0	24.8292
O15173	Membrane-associated progesterone receptor component 2	PGRMC2	3	3	0	0	0	0	0	3	0	0	0	0	0	3	12.6	12.6	223	0	102.55	0	0	0	0	0	12.6	29588000	0	0	0	0	0	29588000	0	0	0	0	0	24.8185
K7EPL2	SUMO-activating enzyme subunit 2	UBA2	2	2	0	0	0	0	0	2	0	0	0	0	0	2	11.5	11.5	262	0	8.6722	0	0	0	0	0	11.5	29555000	0	0	0	0	0	29555000	0	0	0	0	0	24.8169
E9PES6	High mobility group protein B3	HMGB3	2	2	0	0	0	0	0	2	0	0	0	0	0	2	17.6	17.6	153	0.00062461	2.6652	0	0	0	0	0	17.6	29250000	0	0	0	0	0	29250000	0	0	0	0	0	24.8019
Q8WTT2	Nucleolar complex protein 3 homolog	NOC3L	3	3	0	0	0	0	0	3	0	0	0	0	0	3	6.4	6.4	800	0	6.8931	0	0	0	0	0	6.4	29227000	0	0	0	0	0	29227000	0	0	0	0	0	24.8008
P20645	Cation-dependent mannose-6-phosphate receptor	M6PR	2	2	0	0	0	0	0	2	0	0	0	0	0	2	12.6	12.6	277	0	13.807	0	0	0	0	0	12.6	29030000	0	0	0	0	0	29030000	0	0	0	0	0	24.791
Q9BQ39	ATP-dependent RNA helicase DDX50	DDX50	5	4	0	0	0	1	0	4	0	0	0	0	0	4	9	6.9	737	0	9.7469	0	0	0	2	0	6.9	28739000	0	0	0	0	0	28739000	0	0	0	0	0	24.7765
Q9NTI5-2	Sister chromatid cohesion protein PDS5 homolog B	PDS5B	5	5	0	0	0	0	0	5	0	0	0	0	0	5	4.6	4.6	1391	0	9.9414	0	0	0	0	0	4.6	28512000	0	0	0	0	0	28512000	0	0	0	0	0	24.7651
Q5W0S5	UV excision repair protein RAD23 homolog B	RAD23B	2	2	0	1	0	0	0	2	0	1	0	0	0	2	12.3	12.3	146	0	18.408	0	12.3	0	0	0	12.3	28985000	0	1173800	0	0	0	27811000	0	0	0	0	0	24.7292
Q9BXW7-2	Cat eye syndrome critical region protein 5	CECR5	3	3	0	0	1	0	0	2	0	0	1	0	0	2	11.5	11.5	393	0	9.3719	0	0	2.3	0	0	9.2	27192000	0	0	0	0	0	27192000	0	0	0	0	0	24.6967
M0QZP4	Branched-chain-amino-acid aminotransferase;Branched-chain-amino-acid aminotransferase, mitochondrial	BCAT2	2	2	0	0	0	0	0	2	0	0	0	0	0	2	10.9	10.9	313	0	11.956	0	0	0	0	0	10.9	24046000	0	0	0	0	0	24046000	0	0	0	0	0	24.5193
E9PGX9	Lupus La protein	SSB	2	2	0	0	0	0	0	2	0	0	0	0	0	2	27.5	27.5	120	0	4.823	0	0	0	0	0	27.5	22770000	0	0	0	0	0	22770000	0	0	0	0	0	24.4406
P48634-2	Protein PRRC2A	PRRC2A	6	6	0	2	0	0	0	4	0	2	0	0	0	4	5.1	5.1	2144	0	26.546	0	1.1	0	0	0	4	23947000	0	1482600	0	0	0	22464000	0	0	0	0	0	24.4211
O15400-2	Syntaxin-7	STX7	4	4	0	1	0	0	0	3	0	1	0	0	0	3	21.3	21.3	239	0	40.721	0	5.9	0	0	0	15.5	22708000	0	578980	0	0	0	22129000	0	0	0	0	0	24.3994
H7C3C4	Sodium bicarbonate cotransporter 3	SLC4A7	4	4	0	0	0	0	0	4	0	0	0	0	0	4	6.9	6.9	801	0	13.439	0	0	0	0	0	6.9	22012000	0	0	0	0	0	22012000	0	0	0	0	0	24.3918
P23284	Peptidyl-prolyl cis-trans isomerase B	PPIB	2	2	0	0	0	0	0	2	0	0	0	0	0	2	10.2	10.2	216	0	4.6217	0	0	0	0	0	10.2	21832000	0	0	0	0	0	21832000	0	0	0	0	0	24.3799
Q9H8Y8	Golgi reassembly-stacking protein 2	GORASP2	3	3	0	1	0	0	0	3	0	1	0	0	0	3	13.7	13.7	452	0	17.825	0	3.8	0	0	0	13.7	22853000	0	1025600	0	0	0	21828000	0	0	0	0	0	24.3797
Q96TA1-2	Niban-like protein 1	FAM129B	5	5	0	0	0	0	0	5	0	0	0	0	0	5	12.3	12.3	733	0	19.577	0	0	0	0	0	12.3	21333000	0	0	0	0	0	21333000	0	0	0	0	0	24.3466
Q02790	Peptidyl-prolyl cis-trans isomerase FKBP4;Peptidyl-prolyl cis-trans isomerase FKBP4, N-terminally processed	FKBP4	4	4	0	3	0	0	0	2	0	3	0	0	0	2	10	10	459	0	8.0273	0	8.3	0	0	0	5	24872000	0	4085400	0	0	0	20787000	0	0	0	0	0	24.3092
O43252	Bifunctional 3-phosphoadenosine 5-phosphosulfate synthase 1;Sulfate adenylyltransferase;Adenylyl-sulfate kinase	PAPSS1	2	2	0	0	0	0	0	2	0	0	0	0	0	2	5.9	5.9	624	0	8.967	0	0	0	0	0	5.9	20445000	0	0	0	0	0	20445000	0	0	0	0	0	24.2852
P07858	Cathepsin B;Cathepsin B light chain;Cathepsin B heavy chain	CTSB	3	3	0	0	0	0	0	3	0	0	0	0	0	3	12.7	12.7	339	0	10.99	0	0	0	0	0	12.7	19811000	0	0	0	0	0	19811000	0	0	0	0	0	24.2398
Q58FF8	Putative heat shock protein HSP 90-beta 2	HSP90AB2P	5	1	3	2	1	3	3	4	0	0	0	0	0	1	16.3	4.5	381	0	4.6212	9.2	6.8	3.1	9.4	9.4	13.9	18995000	0	0	0	0	0	18995000	0	0	0	0	0	24.1791
C9JVY5	A-kinase anchor protein 2	AKAP2	2	2	0	0	0	0	0	2	0	0	0	0	0	2	3.9	3.9	778	0	8.3443	0	0	0	0	0	3.9	18943000	0	0	0	0	0	18943000	0	0	0	0	0	24.1752
Q6PIU2	Neutral cholesterol ester hydrolase 1	NCEH1	3	3	0	1	0	0	0	3	0	1	0	0	0	3	10.3	10.3	408	0	19.996	0	3.9	0	0	0	10.3	20625000	0	1694700	0	0	0	18930000	0	0	0	0	0	24.1742
P08579	U2 small nuclear ribonucleoprotein B	SNRPB2	4	1	0	1	0	3	2	2	0	0	0	0	0	1	17.8	10.2	225	0.0033613	1.7566	0	3.6	0	7.6	4.4	13.8	18571000	0	0	0	0	0	18571000	0	0	0	0	0	24.1465
Q92688-2	Acidic leucine-rich nuclear phosphoprotein 32 family member B	ANP32B	3	2	0	0	0	0	0	3	0	0	0	0	0	2	13.3	13.3	195	0	5.2653	0	0	0	0	0	13.3	17791000	0	0	0	0	0	17791000	0	0	0	0	0	24.0846
Q02539	Histone H1.1	HIST1H1A	3	1	0	0	2	0	0	2	0	0	0	0	0	1	16.3	9.3	215	0.00061463	2.4999	0	0	7	0	0	16.3	17705000	0	0	0	0	0	17705000	0	0	0	0	0	24.0777
Q8NI27	THO complex subunit 2	THOC2	3	3	0	0	0	0	0	3	0	0	0	0	0	3	2.3	2.3	1593	0	10.179	0	0	0	0	0	2.3	17426000	0	0	0	0	0	17426000	0	0	0	0	0	24.0547
B8ZZ51	Malate dehydrogenase, cytoplasmic	MDH1	2	2	0	0	0	0	0	2	0	0	0	0	0	2	16.6	16.6	169	0	16.33	0	0	0	0	0	16.6	16473000	0	0	0	0	0	16473000	0	0	0	0	0	23.9736
P10155-3	60 kDa SS-A/Ro ribonucleoprotein	TROVE2	4	4	0	3	0	0	0	2	0	3	0	0	0	2	10.4	10.4	518	0	17.826	0	7.7	0	0	0	4.8	22440000	0	6474800	0	0	0	15966000	0	0	0	0	0	23.9285
E7EQD7	Disks large homolog 1	DLG1	2	2	0	0	0	0	0	2	0	0	0	0	0	2	5.6	5.6	658	0	7.7435	0	0	0	0	0	5.6	15333000	0	0	0	0	0	15333000	0	0	0	0	0	23.8701
P31937	3-hydroxyisobutyrate dehydrogenase, mitochondrial	HIBADH	2	2	1	1	0	0	0	2	1	1	0	0	0	2	9.5	9.5	336	0	11.743	5.4	5.4	0	0	0	9.5	16957000	608820	1027800	0	0	0	15321000	608820	0	0	0	0	23.869
F5GX68	Cytosine-specific methyltransferase;DNA (cytosine-5)-methyltransferase 1	DNMT1	3	3	0	0	0	0	0	3	0	0	0	0	0	3	2.8	2.8	1619	0	18.736	0	0	0	0	0	2.8	14820000	0	0	0	0	0	14820000	0	0	0	0	0	23.821
O00267-2	Transcription elongation factor SPT5	SUPT5H	2	2	0	0	0	0	0	2	0	0	0	0	0	2	3.8	3.8	1083	0	9.8967	0	0	0	0	0	3.8	14517000	0	0	0	0	0	14517000	0	0	0	0	0	23.7912
F5GXJ9	CD166 antigen	ALCAM	2	2	0	0	0	0	0	2	0	0	0	0	0	2	6.6	6.6	532	0	8.7304	0	0	0	0	0	6.6	14438000	0	0	0	0	0	14438000	0	0	0	0	0	23.7834
Q8TBA6-2	Golgin subfamily A member 5	GOLGA5	3	3	0	0	0	0	0	3	0	0	0	0	0	3	4.8	4.8	691	0	6.3037	0	0	0	0	0	4.8	13765000	0	0	0	0	0	13765000	0	0	0	0	0	23.7145
Q96S52-2	GPI transamidase component PIG-S	PIGS	2	2	0	1	0	0	0	2	0	1	0	0	0	2	6.9	6.9	547	0	20.441	0	3.1	0	0	0	6.9	15383000	0	1628000	0	0	0	13755000	0	0	0	0	0	23.7135
Q96JJ7	Protein disulfide-isomerase TMX3	TMX3	3	3	0	0	0	0	0	3	0	0	0	0	0	3	7	7	454	0	6.9351	0	0	0	0	0	7	13680000	0	0	0	0	0	13680000	0	0	0	0	0	23.7056
O00411	DNA-directed RNA polymerase, mitochondrial	POLRMT	3	3	0	0	0	0	0	3	0	0	0	0	0	3	3.7	3.7	1230	0	20.51	0	0	0	0	0	3.7	13623000	0	0	0	0	0	13623000	0	0	0	0	0	23.6995
O00754-2	Lysosomal alpha-mannosidase;Lysosomal alpha-mannosidase A peptide;Lysosomal alpha-mannosidase B peptide;Lysosomal alpha-mannosidase C peptide;Lysosomal alpha-mannosidase D peptide;Lysosomal alpha-mannosidase E peptide	MAN2B1	2	2	0	0	0	0	0	2	0	0	0	0	0	2	2.9	2.9	1010	0.00065274	3.053	0	0	0	0	0	2.9	13010000	0	0	0	0	0	13010000	0	0	0	0	0	23.6331
H0YN26	Acidic leucine-rich nuclear phosphoprotein 32 family member A	ANP32A	3	2	0	0	0	0	0	3	0	0	0	0	0	2	18.1	14.1	177	0	3.4368	0	0	0	0	0	18.1	12667000	0	0	0	0	0	12667000	0	0	0	0	0	23.5946
Q9UJ83-2	2-hydroxyacyl-CoA lyase 1	HACL1;PHYH2	2	2	0	0	0	0	0	2	0	0	0	0	0	2	5.3	5.3	551	0	6.3086	0	0	0	0	0	5.3	12456000	0	0	0	0	0	12456000	0	0	0	0	0	23.5703
Q53EL6-2	Programmed cell death protein 4	PDCD4	2	2	0	0	0	0	0	2	0	0	0	0	0	2	7	7	458	0	3.9439	0	0	0	0	0	7	12410000	0	0	0	0	0	12410000	0	0	0	0	0	23.565
Q13564-3	NEDD8-activating enzyme E1 regulatory subunit	NAE1	2	2	0	0	0	0	0	2	0	0	0	0	0	2	7.6	7.6	445	0	6.8366	0	0	0	0	0	7.6	12096000	0	0	0	0	0	12096000	0	0	0	0	0	23.528
E7EW69	Septin-10	SEPT10	3	3	0	2	0	0	0	3	0	2	0	0	0	3	7.6	7.6	450	0	4.4376	0	4.4	0	0	0	7.6	13562000	0	1695000	0	0	0	11867000	0	0	0	0	0	23.5005
E7EQG2	Eukaryotic initiation factor 4A-II	EIF4A2	7	1	4	5	3	5	4	7	0	1	0	0	0	1	22.9	4.1	362	0	3.4718	14.6	18.8	10.2	16.6	13	22.9	12770000	0	1287400	0	0	0	11482000	0	0	0	0	0	23.4529
P29317	Ephrin type-A receptor 2	EPHA2	2	2	0	0	0	0	0	2	0	0	0	0	0	2	3.4	3.4	976	0	14.038	0	0	0	0	0	3.4	11290000	0	0	0	0	0	11290000	0	0	0	0	0	23.4285
Q12996	Cleavage stimulation factor subunit 3	CSTF3	3	3	0	1	0	0	0	2	0	1	0	0	0	2	7	7	717	0	19.262	0	1.7	0	0	0	5.3	12748000	0	1576100	0	0	0	11172000	0	0	0	0	0	23.4134
O43681	ATPase ASNA1	ASNA1	2	2	0	0	0	0	0	2	0	0	0	0	0	2	5.5	5.5	348	0.0033879	1.8373	0	0	0	0	0	5.5	11129000	0	0	0	0	0	11129000	0	0	0	0	0	23.4078
C9IYT0	H/ACA ribonucleoprotein complex subunit 4	DKC1	2	2	0	0	0	0	1	2	0	0	0	0	1	2	12.8	12.8	258	0	9.7316	0	0	0	0	3.9	12.8	10969000	0	0	0	0	0	10969000	0	0	0	0	0	23.3869
E9PB90	Hexokinase-2	HK2	7	3	3	2	3	2	1	6	0	0	0	0	0	3	7.6	3.4	889	0	5.9235	2.9	2.6	2.9	2.1	0.8	6.3	10627000	0	0	0	0	0	10627000	0	0	0	0	0	23.3412
G5E933	Myotubularin-related protein 5	SBF1	3	3	0	1	0	0	0	2	0	1	0	0	0	2	2.6	2.6	1868	0	5.729	0	0.8	0	0	0	1.8	11690000	0	1130500	0	0	0	10560000	0	0	0	0	0	23.3321
Q8N4C8-5	Misshapen-like kinase 1;Mitogen-activated protein kinase kinase kinase kinase 4	MINK1;MAP4K4	2	1	0	1	0	0	0	2	0	0	0	0	0	1	2.4	2.4	1275	0	7.3404	0	0.5	0	0	0	2.4	11612000	0	1231100	0	0	0	10381000	0	0	0	0	0	23.3074
P31948-3	Stress-induced-phosphoprotein 1	STIP1	2	2	0	0	0	0	0	2	0	0	0	0	0	2	3.9	3.9	519	0	3.292	0	0	0	0	0	3.9	10187000	0	0	0	0	0	10187000	0	0	0	0	0	23.2802
F8WAJ0	Probable ATP-dependent RNA helicase DDX31	DDX31	3	3	0	0	0	0	0	3	0	0	0	0	0	3	4	4	722	0	3.5112	0	0	0	0	0	4	10118000	0	0	0	0	0	10118000	0	0	0	0	0	23.2704
E7EUI8	Glucose-6-phosphate 1-dehydrogenase	G6PD	4	4	0	3	0	0	0	3	0	3	0	0	0	3	14.8	14.8	338	0	37.811	0	12.1	0	0	0	10.4	15673000	0	5574400	0	0	0	10099000	0	0	0	0	0	23.2677
Q9P0I2-2	ER membrane protein complex subunit 3	EMC3	2	2	0	0	0	0	0	2	0	0	0	0	0	2	10	10	219	0	55.297	0	0	0	0	0	10	9903400	0	0	0	0	0	9903400	0	0	0	0	0	23.2395
Q92797	Symplekin	SYMPK	2	2	0	0	0	0	0	2	0	0	0	0	0	2	2.1	2.1	1274	0	8.5369	0	0	0	0	0	2.1	9848200	0	0	0	0	0	9848200	0	0	0	0	0	23.2314
P32119	Peroxiredoxin-2	PRDX2	3	2	1	1	0	1	1	3	0	0	0	0	0	2	20.2	14.6	198	0	3.4042	5.6	5.6	0	5.6	5.6	20.2	9700700	0	0	0	0	0	9700700	0	0	0	0	0	23.2097
Q9H9G7	Protein argonaute-3	AGO3	4	1	0	0	0	0	2	3	0	0	0	0	0	1	5.8	1.4	860	1	-2	0	0	0	0	2.4	4.3	8737100	0	0	0	0	0	8737100	0	0	0	0	0	23.0587
C9JXB8	60S ribosomal protein L24	RPL24	2	2	0	0	1	0	0	1	0	0	1	0	0	1	17.4	17.4	121	0	7.9696	0	0	6.6	0	0	10.7	8717700	0	0	0	0	0	8717700	0	0	0	0	0	23.0555
Q9UNX4	WD repeat-containing protein 3	WDR3	3	3	0	1	0	0	0	2	0	1	0	0	0	2	4.3	4.3	943	0	6.2918	0	1.5	0	0	0	2.9	9639200	0	1076400	0	0	0	8562800	0	0	0	0	0	23.0297
F5H3Y4	Probable ATP-dependent RNA helicase DHX37	DHX37	4	4	0	0	0	0	0	4	0	0	0	0	0	4	4.9	4.9	962	0	7.2309	0	0	0	0	0	4.9	8483100	0	0	0	0	0	8483100	0	0	0	0	0	23.0162
O15067	Phosphoribosylformylglycinamidine synthase	PFAS	2	2	0	0	0	0	0	2	0	0	0	0	0	2	2.2	2.2	1338	0	20.582	0	0	0	0	0	2.2	8291700	0	0	0	0	0	8291700	0	0	0	0	0	22.9832
Q15526-2	Surfeit locus protein 1	SURF1	2	2	0	0	0	0	1	2	0	0	0	0	1	2	11.1	11.1	288	0	4.0441	0	0	0	0	5.6	11.1	8262800	0	0	0	0	0	8262800	0	0	0	0	0	22.9782
V9GYP5	Ribosomal RNA small subunit methyltransferase NEP1	EMG1	2	2	0	0	0	0	0	2	0	0	0	0	0	2	9.5	9.5	243	0	3.4455	0	0	0	0	0	9.5	7782100	0	0	0	0	0	7782100	0	0	0	0	0	22.8917
Q92616	Translational activator GCN1	GCN1L1	5	5	0	3	0	0	0	2	0	3	0	0	0	2	2.6	2.6	2671	0	13.029	0	1.3	0	0	0	1.3	10604000	0	3187000	0	0	0	7416500	0	0	0	0	0	22.8223
O14617-4	AP-3 complex subunit delta-1	AP3D1	2	2	0	0	0	0	0	2	0	0	0	0	0	2	3.2	3.2	1021	0	10.69	0	0	0	0	0	3.2	7178200	0	0	0	0	0	7178200	0	0	0	0	0	22.7752
P18827	Syndecan-1	SDC1	2	2	0	0	1	0	1	2	0	0	1	0	1	2	11.9	11.9	310	0	45.541	0	0	5.5	0	5.5	11.9	7007300	0	0	0	0	0	7007300	0	0	0	0	0	22.7404
E9PNW0	Nucleosome assembly protein 1-like 4	NAP1L4	3	1	1	2	1	0	1	3	0	0	0	0	0	1	27.1	16.8	107	0	44.439	9.3	10.3	10.3	0	10.3	27.1	6599400	0	0	0	0	0	6599400	0	0	0	0	0	22.6539
I3L0H8	ATP-dependent RNA helicase DDX19A;ATP-dependent RNA helicase DDX25;ATP-dependent RNA helicase DDX19B	DDX19A;DDX25;DDX19B	2	2	0	2	0	0	0	1	0	2	0	0	0	1	8.1	8.1	447	0	8.4153	0	8.1	0	0	0	5.6	11643000	0	5306200	0	0	0	6337100	0	0	0	0	0	22.5954
Q14694	Ubiquitin carboxyl-terminal hydrolase 10	USP10	2	2	0	0	0	0	0	2	0	0	0	0	0	2	3.3	3.3	798	0	4.5007	0	0	0	0	0	3.3	6047500	0	0	0	0	0	6047500	0	0	0	0	0	22.5279
Q10567-4	AP-1 complex subunit beta-1	AP1B1	11	2	1	6	5	2	2	8	0	1	0	0	0	2	13.6	3.7	919	0	4.881	1.4	7.9	5	2.7	2.7	10.8	6883500	0	995930	0	0	0	5887500	0	0	0	0	0	22.4892
B5MCE7	Basic leucine zipper and W2 domain-containing protein 2	BZW2	2	1	0	0	0	0	0	2	0	0	0	0	0	1	7.1	7.1	225	0.0017836	2.2105	0	0	0	0	0	7.1	5779000	0	0	0	0	0	5779000	0	0	0	0	0	22.4624
Q86TI2-4	Dipeptidyl peptidase 9	DPP9	2	2	0	0	0	0	0	2	0	0	0	0	0	2	3.9	3.9	836	0	4.8301	0	0	0	0	0	3.9	5629200	0	0	0	0	0	5629200	0	0	0	0	0	22.4245
Q96IZ0	PRKC apoptosis WT1 regulator protein	PAWR	2	2	0	1	0	0	0	2	0	1	0	0	0	2	7.9	7.9	340	0	6.7413	0	4.7	0	0	0	7.9	6215700	0	773250	0	0	0	5442500	0	0	0	0	0	22.3758
K7ENH2	Proteasome activator complex subunit 3	PSME3	2	2	0	0	0	0	0	2	0	0	0	0	0	2	16.8	16.8	179	0	43.456	0	0	0	0	0	16.8	5431300	0	0	0	0	0	5431300	0	0	0	0	0	22.3729
Q9NY61	Protein AATF	AATF	2	2	1	1	0	0	0	1	1	1	0	0	0	1	3	3	560	0	5.8522	2.5	2.5	0	0	0	3	8161600	1057100	1686800	0	0	0	5417700	1057100	0	0	0	0	22.3692
O00468-2	Agrin;Agrin N-terminal 110 kDa subunit;Agrin C-terminal 110 kDa subunit;Agrin C-terminal 90 kDa fragment;Agrin C-terminal 22 kDa fragment	AGRN	4	4	0	2	0	0	0	2	0	2	0	0	0	2	3	3	1963	0	3.5509	0	1.8	0	0	0	1.2	7137600	0	1968400	0	0	0	5169200	0	0	0	0	0	22.3015
Q5T5C7	Serine--tRNA ligase, cytoplasmic	SARS	2	2	0	2	0	0	0	1	0	2	0	0	0	1	3.9	3.9	536	0.0033937	1.8495	0	3.9	0	0	0	1.7	8763800	0	3804900	0	0	0	4958900	0	0	0	0	0	22.2416
Q5JWT2	Mediator of RNA polymerase II transcription subunit 23	MED23	2	2	0	0	0	0	0	2	0	0	0	0	0	2	1.8	1.8	1374	0	16.482	0	0	0	0	0	1.8	4794900	0	0	0	0	0	4794900	0	0	0	0	0	22.1931
B5MCF9	Pescadillo homolog	PES1	2	2	0	0	0	0	0	2	0	0	0	0	0	2	3.2	3.2	571	0.0023215	2.024	0	0	0	0	0	3.2	4637100	0	0	0	0	0	4637100	0	0	0	0	0	22.1448
J3KNK7	Pyridoxal-dependent decarboxylase domain-containing protein 1;Putative pyridoxal-dependent decarboxylase domain-containing protein 2	PDXDC1;PDXDC2P	2	2	0	2	0	0	0	1	0	2	0	0	0	1	2.7	2.7	773	0.00064103	2.9019	0	2.7	0	0	0	1.7	8183900	0	3564000	0	0	0	4619900	0	0	0	0	0	22.1394
P42126-2	Enoyl-CoA delta isomerase 1, mitochondrial	ECI1;DCI	2	2	0	1	0	0	0	1	0	1	0	0	0	1	8.1	8.1	285	0	4.619	0	5.3	0	0	0	2.8	7671600	0	3060400	0	0	0	4611100	0	0	0	0	0	22.1367
P50897	Palmitoyl-protein thioesterase 1	PPT1	2	2	0	1	0	0	0	1	0	1	0	0	0	1	10.8	10.8	306	0	8.7817	0	4.9	0	0	0	5.9	4510700	0	0	0	0	0	4510700	0	0	0	0	0	22.1049
H0YD97	Pyruvate dehydrogenase protein X component, mitochondrial	PDHX	2	2	0	0	0	0	0	2	0	0	0	0	0	2	11.6	11.6	189	0	3.7142	0	0	0	0	0	11.6	4505200	0	0	0	0	0	4505200	0	0	0	0	0	22.1032
H0YMA0	U2 small nuclear ribonucleoprotein A	SNRPA1	2	2	1	0	0	0	0	1	1	0	0	0	0	1	16.2	16.2	142	0.00060459	2.3556	9.9	0	0	0	0	6.3	4330300	0	0	0	0	0	4330300	0	0	0	0	0	22.046
C9JQV3	Serine/threonine-protein kinase 11-interacting protein	STK11IP	2	2	0	1	0	0	0	1	0	1	0	0	0	1	2.8	2.8	1088	0.0017825	2.2094	0	1	0	0	0	1.7	5010100	0	690630	0	0	0	4319500	0	0	0	0	0	22.0424
Q02252-2	Methylmalonate-semialdehyde dehydrogenase [acylating], mitochondrial	ALDH6A1	3	3	0	2	0	0	0	1	0	2	0	0	0	1	7.9	7.9	522	0.00063492	2.834	0	5.9	0	0	0	1.9	9561100	0	5341200	0	0	0	4219900	0	0	0	0	0	22.0088
Q8NEJ9-2	Neuroguidin	NGDN	2	2	0	0	0	0	0	2	0	0	0	0	0	2	10.3	10.3	311	0	10.919	0	0	0	0	0	10.3	4048200	0	0	0	0	0	4048200	0	0	0	0	0	21.9488
F5H643	DNA-directed RNA polymerase;DNA-directed RNA polymerase I subunit RPA2	POLR1B	2	2	0	0	0	0	0	2	0	0	0	0	0	2	2.5	2.5	924	0.00064725	2.9998	0	0	0	0	0	2.5	3912000	0	0	0	0	0	3912000	0	0	0	0	0	21.8995
P31150	Rab GDP dissociation inhibitor alpha	GDI1	6	1	3	4	3	1	0	3	0	0	0	0	0	1	13.6	2.9	447	0.0081257	1.5163	6.5	10.7	6.5	1.8	0	9.2	3739400	0	0	0	0	0	3739400	0	0	0	0	0	21.8344
Q96CX2	BTB/POZ domain-containing protein KCTD12	KCTD12	2	2	0	0	0	0	0	2	0	0	0	0	0	2	10.5	10.5	325	0	8.481	0	0	0	0	0	10.5	3582500	0	0	0	0	0	3582500	0	0	0	0	0	21.7725
A0A075B6S3	Ig kappa chain V-II region RPMI 6410	IGKV2-30	3	1	2	2	2	2	2	3	0	0	0	0	0	1	19.2	16.7	120	0.0060942	1.6556	13.3	13.3	13.3	13.3	13.3	19.2	3462900	0	0	0	0	0	3462900	0	0	0	0	0	21.7235
P30533	Alpha-2-macroglobulin receptor-associated protein	LRPAP1	2	2	0	0	0	0	0	2	0	0	0	0	0	2	6.4	6.4	357	0.0095847	1.4388	0	0	0	0	0	6.4	3252300	0	0	0	0	0	3252300	0	0	0	0	0	21.633
O00203-3	AP-3 complex subunit beta-1	AP3B1	2	2	0	1	0	0	0	1	0	1	0	0	0	1	1.9	1.9	1045	0.00061237	2.4425	0	1.1	0	0	0	0.9	4812600	0	1689200	0	0	0	3123400	0	0	0	0	0	21.5747
Q9P253	Vacuolar protein sorting-associated protein 18 homolog	VPS18	2	2	0	2	0	0	0	1	0	2	0	0	0	1	2.3	2.3	973	0.00064977	3.0114	0	2.3	0	0	0	1.5	4220400	0	1645800	0	0	0	2574600	0	0	0	0	0	21.2959
Q13085-3	Acetyl-CoA carboxylase 1;Biotin carboxylase	ACACA	3	3	1	1	0	0	0	2	1	1	0	0	0	2	1.6	1.6	2268	0	4.1774	0.5	0.8	0	0	0	0.8	4124100	334100	1224900	0	0	0	2565000	334100	0	0	0	0	21.2905
Q14008-2	Cytoskeleton-associated protein 5	CKAP5	3	3	0	2	0	0	0	1	0	2	0	0	0	1	2	2	1972	0.00060716	2.3698	0	1.4	0	0	0	0.6	4302700	0	1743800	0	0	0	2558900	0	0	0	0	0	21.2871
Q5T4S7-3	E3 ubiquitin-protein ligase UBR4	UBR4	7	7	1	6	0	0	0	1	1	6	0	0	0	1	1.9	1.9	5159	0	9.1578	0.3	1.7	0	0	0	0.2	10872000	718670	7669100	0	0	0	2484600	718670	0	0	0	0	21.2446
O00139-2	Kinesin-like protein KIF2A	KIF2A	2	2	0	0	0	0	0	2	0	0	0	0	0	2	3.6	3.6	660	0	4.0696	0	0	0	0	0	3.6	2471800	0	0	0	0	0	2471800	0	0	0	0	0	21.2371
P02545-2	Prelamin-A/C;Lamin-A/C	LMNA	43	1	24	29	23	34	26	24	1	1	0	0	0	1	61.4	4.5	572	0	5.7044	43.2	49.7	41.1	48.8	42.8	47.7	4835800	1031900	1413500	0	0	0	2390300	1031900	0	0	0	0	21.1888
Q9UBF2	Coatomer subunit gamma-2	COPG2	6	5	3	4	1	1	1	2	2	3	0	0	0	1	9	7.6	871	0	9.414	4.4	6	1.4	1.4	1.4	2.8	9958800	1714500	6002200	0	0	0	2242100	1714500	0	0	0	0	21.0964
H0YBT4	Dihydropyrimidinase-related protein 3	DPYSL3	2	1	0	0	0	0	0	2	0	0	0	0	0	1	16.7	9.1	209	0.0033689	1.7722	0	0	0	0	0	16.7	2074300	0	0	0	0	0	2074300	0	0	0	0	0	20.9842
O75475	PC4 and SFRS1-interacting protein	PSIP1	2	2	1	1	0	0	0	1	1	1	0	0	0	1	3.6	3.6	530	0	3.343	1.5	1.5	0	0	0	2.1	4367900	990210	1328200	0	0	0	2049500	990210	0	0	0	0	20.9668
P28838-2	Cytosol aminopeptidase	LAP3	3	3	0	2	0	0	0	1	0	2	0	0	0	1	6.1	6.1	488	0.00064062	2.8945	0	4.3	0	0	0	1.8	5759800	0	3732300	0	0	0	2027400	0	0	0	0	0	20.9512
P56181-2			2	2	0	1	0	0	0	1	0	1	0	0	0	1	6.6	6.6	473	0	4.6021	0	2.5	0	0	0	4	3209800	0	1261400	0	0	0	1948400	0	0	0	0	0	20.8939
O75976-2	Carboxypeptidase D	CPD	2	2	1	1	0	0	1	1	1	1	0	0	1	1	2.3	2.3	1133	0.00061162	2.4301	0.9	1.4	0	0	0.9	0.9	2211000	0	406860	0	0	0	1804100	0	0	0	0	0	20.7828
Q9UKY7-2	Protein CDV3 homolog	CDV3	2	2	0	1	0	0	0	1	0	1	0	0	0	1	33.8	33.8	213	0	4.2818	0	10.8	0	0	0	23	2967700	0	1911700	0	0	0	1056000	0	0	0	0	0	20.0102
E7EUC7	UTP--glucose-1-phosphate uridylyltransferase	UGP2	2	2	0	0	0	0	0	2	0	0	0	0	0	2	4.4	4.4	517	0	3.8423	0	0	0	0	0	4.4	1030100	0	0	0	0	0	1030100	0	0	0	0	0	19.9744
Q9P2B2	Prostaglandin F2 receptor negative regulator	PTGFRN	2	2	0	0	0	0	0	2	0	0	0	0	0	2	2	2	879	0.00063371	2.8151	0	0	0	0	0	2	388640	0	0	0	0	0	388640	0	0	0	0	0	18.5681
P30048-2	Thioredoxin-dependent peroxide reductase, mitochondrial	PRDX3	5	5	0	0	2	0	0	4	0	0	2	0	0	4	31.1	31.1	238	0	54.669	0	0	10.5	0	0	25.2	232170000	0	0	12032000	0	0	220140000	0	0	0	0	0	4.19347
P09972	Fructose-bisphosphate aldolase C	ALDOC	4	3	0	1	2	0	0	2	0	1	1	0	0	2	16.5	14.6	364	0	93.801	0	6.3	5.8	0	0	8.2	23539000	0	5932500	970930	0	0	16636000	970930	0	0	0	0	4.0988
Q99714	3-hydroxyacyl-CoA dehydrogenase type-2	HSD17B10	7	7	0	0	1	0	0	7	0	0	1	0	0	7	36	36	261	0	235.65	0	0	8.8	0	0	36	244920000	0	0	13561000	0	0	231360000	0	0	0	0	0	4.0926
O94973	AP-2 complex subunit alpha-2	AP2A2	10	6	1	1	5	0	0	8	0	0	2	0	0	5	14.7	9.4	939	0	160.45	1.4	1.1	6.2	0	0	12.5	63266000	0	0	3695700	0	0	59570000	0	0	0	0	0	4.01067
P06744	Glucose-6-phosphate isomerase	GPI	9	9	0	2	1	0	0	8	0	2	1	0	0	8	21.5	21.5	558	0	234.67	0	5.7	3	0	0	18.5	132810000	0	10563000	7334300	0	0	114910000	7334300	0	0	0	0	3.9697
E9PFK5	Nucleolar protein 14	NOP14	4	4	0	0	1	0	0	4	0	0	1	0	0	4	7	7	788	0	17.001	0	0	1.1	0	0	7	35459000	0	0	2237400	0	0	33222000	0	0	0	0	0	3.89224
Q9NX58	Cell growth-regulating nucleolar protein	LYAR	5	5	0	0	4	0	0	3	0	0	4	0	0	3	16.4	16.4	379	0	51.476	0	0	16.4	0	0	10.3	73386000	0	0	4913600	0	0	68472000	0	0	0	0	0	3.80066
P07305-2	Histone H1.0;Histone H1.0, N-terminally processed	H1F0	2	2	0	0	1	0	0	2	0	0	1	0	0	2	8.5	8.5	177	0	12.99	0	0	7.3	0	0	8.5	74294000	0	0	5048400	0	0	69245000	0	0	0	0	0	3.77781
Q13641	Trophoblast glycoprotein	TPBG	2	2	0	0	1	0	0	2	0	0	1	0	0	2	5	5	420	0.00064516	2.9763	0	0	2.4	0	0	5	14309000	0	0	1079400	0	0	13229000	0	0	0	0	0	3.6154
D6RAC2	Guanine nucleotide-binding protein subunit beta-2-like 1;Guanine nucleotide-binding protein subunit beta-2-like 1, N-terminally processed	GNB2L1	3	3	0	1	1	0	0	3	0	1	1	0	0	3	11.9	11.9	269	0	7.4758	0	5.9	5.9	0	0	11.9	27776000	0	1725900	2017600	0	0	24032000	1725900	0	0	0	0	3.57424
H7C487	Oxysterol-binding protein;Oxysterol-binding protein-related protein 10;Oxysterol-binding protein-related protein 11	OSBPL10;OSBPL11	3	3	0	0	1	0	0	3	0	0	1	0	0	3	5.4	5.4	538	0	5.9783	0	0	2	0	0	5.4	16801000	0	0	1495300	0	0	15306000	0	0	0	0	0	3.35559
P07195	L-lactate dehydrogenase B chain;L-lactate dehydrogenase	LDHB	4	3	1	3	1	1	1	3	1	2	1	0	0	2	14.4	10.8	334	0	58.767	4.8	11.1	4.8	3.6	3.6	11.7	55256000	1507100	4394400	4621800	0	0	44733000	4394400	0	0	0	0	3.27481
Q9Y4C8	Probable RNA-binding protein 19	RBM19	3	3	0	0	1	0	0	2	0	0	1	0	0	2	4.1	4.1	960	0	10.37	0	0	1.7	0	0	2.4	22089000	0	0	2184600	0	0	19904000	0	0	0	0	0	3.18762
Q02878	60S ribosomal protein L6	RPL6	11	11	0	0	5	0	0	11	0	0	5	0	0	11	39.2	39.2	288	0	135.43	0	0	24	0	0	39.2	698450000	0	0	70798000	0	0	627650000	0	0	0	0	0	3.14818
H0YAN8	Rho guanine nucleotide exchange factor 10	ARHGEF10	2	2	0	0	1	0	0	2	0	0	1	0	0	2	2.4	2.4	988	0	3.4871	0	0	0.7	0	0	2.4	18145000	0	0	1929700	0	0	16215000	0	0	0	0	0	3.07088
Q9BVP2-2	Guanine nucleotide-binding protein-like 3	GNL3	7	7	0	0	2	0	0	6	0	0	2	0	0	6	20.3	20.3	537	0	169.99	0	0	6.7	0	0	18.1	121720000	0	0	13581000	0	0	108140000	0	0	0	0	0	2.99324
P23381-2	Tryptophan--tRNA ligase, cytoplasmic;T1-TrpRS;T2-TrpRS	WARS	3	3	2	2	1	0	0	3	2	2	1	0	0	3	10	10	430	0	18.398	6.3	6.3	4	0	0	10	37494000	2771800	6064200	3198200	0	0	25460000	3198200	0	0	0	0	2.9929
P08648	Integrin alpha-5;Integrin alpha-5 heavy chain;Integrin alpha-5 light chain	ITGA5	3	3	1	1	1	0	0	2	1	1	1	0	0	2	5.6	5.6	1049	0	41.333	1.7	1.7	1.7	0	0	3.9	23454000	1031500	2326300	2403700	0	0	17693000	2326300	0	0	0	0	2.87985
P09211	Glutathione S-transferase P	GSTP1	3	3	0	0	1	0	0	3	0	0	1	0	0	3	22.4	22.4	210	0	12.006	0	0	5.2	0	0	22.4	36649000	0	0	4420500	0	0	32228000	0	0	0	0	0	2.86603
E5RIZ4	39S ribosomal protein L15, mitochondrial	MRPL15	2	2	0	0	1	0	0	2	0	0	1	0	0	2	25.8	25.8	93	0	4.1527	0	0	14	0	0	25.8	13946000	0	0	1706700	0	0	12239000	0	0	0	0	0	2.8422
Q9HAV7	GrpE protein homolog 1, mitochondrial	GRPEL1	3	3	0	0	1	0	0	3	0	0	1	0	0	3	23.5	23.5	217	0	10.179	0	0	5.1	0	0	23.5	62344000	0	0	7767200	0	0	54576000	0	0	0	0	0	2.8128
Q4KMQ2-3	Anoctamin-6	ANO6	3	3	0	0	1	0	0	3	0	0	1	0	0	3	4.5	4.5	892	0	9.3497	0	0	1.2	0	0	4.5	14669000	0	0	1829300	0	0	12840000	0	0	0	0	0	2.81128
E2PU09	Plexin-B2	PLXNB2	2	2	0	0	1	0	0	2	0	0	1	0	0	2	6.3	6.3	477	0	18.058	0	0	1.7	0	0	6.3	13850000	0	0	1802000	0	0	12048000	0	0	0	0	0	2.74112
Q3KQU3-2	MAP7 domain-containing protein 1	MAP7D1	2	2	0	0	1	0	0	1	0	0	1	0	0	1	3.9	3.9	803	0	5.8903	0	0	1.7	0	0	2.1	16497000	0	0	2217600	0	0	14279000	0	0	0	0	0	2.68682
P21912	Succinate dehydrogenase [ubiquinone] iron-sulfur subunit, mitochondrial	SDHB	2	2	0	1	1	0	0	2	0	1	1	0	0	2	7.9	7.9	280	0	5.9581	0	4.6	4.6	0	0	7.9	20148000	0	1030300	2695900	0	0	16422000	1030300	0	0	0	0	2.60679
Q5SSJ5-3	Heterochromatin protein 1-binding protein 3	HP1BP3	9	9	0	0	3	0	0	8	0	0	3	0	0	8	27.7	27.7	401	0	97.159	0	0	8	0	0	27.7	416250000	0	0	62414000	0	0	353830000	0	0	0	0	0	2.50311
H7C3I1	Putative protein FAM10A4;Hsc70-interacting protein;Putative protein FAM10A5	ST13;ST13P4;ST13P5	5	5	0	0	1	0	0	5	0	0	1	0	0	5	32.9	32.9	146	0	9.9544	0	0	9.6	0	0	32.9	50759000	0	0	8032100	0	0	42727000	0	0	0	0	0	2.4113
P82675	28S ribosomal protein S5, mitochondrial	MRPS5	4	4	0	0	2	0	0	4	0	0	2	0	0	4	12.8	12.8	430	0	9.8306	0	0	5.3	0	0	12.8	13413000	0	0	2128100	0	0	11285000	0	0	0	0	0	2.40677
Q6S8J3	POTE ankyrin domain family member E;POTE ankyrin domain family member I;Putative beta-actin-like protein 3;POTE ankyrin domain family member J	POTEE;POTEI;POTEKP;POTEJ	8	1	3	3	7	5	5	7	0	0	1	0	0	1	7.4	1.7	1075	0.0028329	1.8588	3.7	3.7	6.4	4.7	4.7	6.5	31244000	0	0	5222700	0	0	26022000	0	0	0	0	0	2.31686
Q07954	Prolow-density lipoprotein receptor-related protein 1;Low-density lipoprotein receptor-related protein 1 85 kDa subunit;Low-density lipoprotein receptor-related protein 1 515 kDa subunit;Low-density lipoprotein receptor-related protein 1 intracellular domain	LRP1	2	2	0	0	1	0	0	2	0	0	1	0	0	2	0.6	0.6	4544	0	3.1841	0	0	0.3	0	0	0.6	7919300	0	0	1345200	0	0	6574100	0	0	0	0	0	2.28897
P10586-2	Receptor-type tyrosine-protein phosphatase F	PTPRF	6	6	0	2	2	0	0	3	0	2	2	0	0	3	4.5	4.5	1898	0	14.008	0	1.5	1.9	0	0	2.1	22452000	0	2600600	3529000	0	0	16323000	2600600	0	0	0	0	2.20957
Q9Y2R4	Probable ATP-dependent RNA helicase DDX52	DDX52	3	3	0	0	1	0	0	3	0	0	1	0	0	3	6	6	599	0	8.3098	0	0	2.3	0	0	6	49155000	0	0	8991600	0	0	40164000	0	0	0	0	0	2.15925
H0YNE5	Regulator of microtubule dynamics protein 3	RMDN3	2	2	2	2	1	0	0	2	2	2	1	0	0	2	11.2	11.2	251	0	4.0248	11.2	11.2	6.8	0	0	11.2	29070000	3784800	5867000	3579500	0	0	15838000	3784800	0	0	0	0	2.14556
F8W1N5	Nascent polypeptide-associated complex subunit alpha;Nascent polypeptide-associated complex subunit alpha, muscle-specific form	NACA	2	2	1	2	2	0	0	2	1	2	2	0	0	2	40.8	40.8	71	0	193.3	21.1	40.8	40.8	0	0	40.8	20508000	860920	4511700	2833200	0	0	12302000	2833200	0	0	0	0	2.11839
P16402	Histone H1.3	HIST1H1D	9	2	0	0	7	0	0	7	0	0	1	0	0	2	27.1	9.5	221	0	8.0136	0	0	24.9	0	0	26.7	94483000	0	0	17801000	0	0	76682000	0	0	0	0	0	2.10693
Q9Y3A5	Ribosome maturation protein SBDS	SBDS	2	2	1	0	1	0	0	2	1	0	1	0	0	2	7.6	7.6	250	0.000625	2.6799	3.6	0	3.6	0	0	7.6	15737000	1167700	0	2775200	0	0	11794000	1167700	0	0	0	0	2.08739
Q8N8A6	ATP-dependent RNA helicase DDX51	DDX51	3	3	0	0	2	0	0	3	0	0	2	0	0	3	6.9	6.9	666	0	7.2485	0	0	3.8	0	0	6.9	22784000	0	0	4380400	0	0	18404000	0	0	0	0	0	2.07088
Q15075	Early endosome antigen 1	EEA1	7	7	1	4	2	0	0	4	1	4	2	0	0	4	6.4	6.4	1411	0	15.406	1	3.8	1.6	0	0	3.8	25937000	777530	5849800	3748400	0	0	15561000	3748400	0	0	0	0	2.05359
Q99575	Ribonucleases P/MRP protein subunit POP1	POP1	5	5	0	0	2	0	0	5	0	0	2	0	0	5	7	7	1024	0	9.4122	0	0	3.3	0	0	7	30083000	0	0	6215500	0	0	23867000	0	0	0	0	0	1.94107
P62424	60S ribosomal protein L7a	RPL7A	11	11	0	0	8	0	0	10	0	0	8	0	0	10	30.1	30.1	266	0	53.181	0	0	25.9	0	0	25.9	806370000	0	0	168020000	0	0	638350000	0	0	0	0	0	1.92571
Q7Z3K3-5	Pogo transposable element with ZNF domain	POGZ	3	3	1	0	1	1	0	1	1	0	1	1	0	1	3.3	3.3	1315	0	7.3835	0.7	0	0.7	1.1	0	1.5	7067600	509530	0	1424300	0	0	5133700	509530	0	0	0	0	1.84975
E7EVG2	Protein polybromo-1	PBRM1	3	3	0	0	1	0	0	2	0	0	1	0	0	2	2.3	2.3	1460	0	3.9217	0	0	1	0	0	1.3	9725500	0	0	2216400	0	0	7509100	0	0	0	0	0	1.76042
P25786	Proteasome subunit alpha type-1;Proteasome subunit alpha type	PSMA1	2	2	0	1	1	0	0	2	0	1	1	0	0	2	10.3	10.3	263	0	7.1143	0	5.7	5.7	0	0	10.3	14282000	0	1667700	2885100	0	0	9729200	1667700	0	0	0	0	1.7537
P00491	Purine nucleoside phosphorylase	PNP	3	3	0	1	2	0	0	2	0	1	2	0	0	2	14.5	14.5	289	0	11.177	0	6.2	9.7	0	0	11.1	14645000	0	1522600	3011200	0	0	10111000	1522600	0	0	0	0	1.74752
Q9NVP1	ATP-dependent RNA helicase DDX18	DDX18	7	7	0	0	4	0	0	4	0	0	4	0	0	4	14.5	14.5	670	0	21.632	0	0	8.7	0	0	7.6	88212000	0	0	20317000	0	0	67895000	0	0	0	0	0	1.74062
Q96GQ7	Probable ATP-dependent RNA helicase DDX27	DDX27	11	11	0	0	8	0	0	10	0	0	8	0	0	10	16.1	16.1	796	0	43.403	0	0	11.7	0	0	14.7	301710000	0	0	73302000	0	0	228410000	0	0	0	0	0	1.6397
J3QR09	Ribosomal protein L19;60S ribosomal protein L19	RPL19	4	4	0	0	2	0	0	4	0	0	2	0	0	4	14	14	193	0	5.6053	0	0	9.3	0	0	14	26064000	0	0	6347800	0	0	19717000	0	0	0	0	0	1.63511
P98172	Ephrin-B1	EFNB1	3	3	0	1	2	0	0	2	0	1	2	0	0	2	16.8	16.8	346	0	20.924	0	5.2	9	0	0	13	28788000	0	1028800	6810300	0	0	20949000	1028800	0	0	0	0	1.62109
F8VNT9	CD63 antigen	CD63	2	2	0	0	1	0	0	2	0	0	1	0	0	2	9	9	133	0	10.767	0	0	7.5	0	0	9	10938000	0	0	2707600	0	0	8230200	0	0	0	0	0	1.60391
Q9H7B2	Ribosome production factor 2 homolog	RPF2	2	2	0	0	1	0	0	1	0	0	1	0	0	1	6.9	6.9	306	0	4.3832	0	0	4.2	0	0	2.6	11767000	0	0	2924700	0	0	8842700	0	0	0	0	0	1.5962
Q13308-3	Inactive tyrosine-protein kinase 7	PTK7	4	4	1	1	1	0	0	4	1	1	1	0	0	4	4.7	4.7	940	0	6.4928	1.3	1.3	1.3	0	0	4.7	26602000	822240	2977200	5682000	0	0	17121000	2977200	0	0	0	0	1.5913
P62753	40S ribosomal protein S6	RPS6	9	9	0	0	5	0	0	8	0	0	5	0	0	8	23.7	23.7	249	0	23.129	0	0	16.1	0	0	23.3	134900000	0	0	33708000	0	0	101190000	0	0	0	0	0	1.5859
J3QSV6	Ribosomal L1 domain-containing protein 1	RSL1D1	12	12	0	0	8	0	0	12	0	0	8	0	0	12	29.5	29.5	430	0	73.46	0	0	23.7	0	0	29.5	184930000	0	0	47780000	0	0	137150000	0	0	0	0	0	1.52128
Q7Z478	ATP-dependent RNA helicase DHX29	DHX29	2	2	0	1	1	0	0	1	0	1	1	0	0	1	1.8	1.8	1369	0.00065617	3.0863	0	0.7	0.7	0	0	1.2	8486700	0	1056300	1925200	0	0	5505200	1056300	0	0	0	0	1.51579
P30041	Peroxiredoxin-6	PRDX6	2	2	1	1	1	0	0	2	1	1	1	0	0	2	7.6	7.6	224	0.00063291	2.7877	4.5	4.5	4.5	0	0	7.6	11366000	810290	1243300	2552200	0	0	6759900	1243300	0	0	0	0	1.40526
O00567	Nucleolar protein 56	NOP56	7	7	0	0	4	0	0	7	0	0	4	0	0	7	17.2	17.2	594	0	54.574	0	0	8.1	0	0	17.2	95445000	0	0	27167000	0	0	68278000	0	0	0	0	0	1.32957
H7C2Q8	Probable rRNA-processing protein EBP2	EBNA1BP2	5	5	0	0	4	0	0	4	0	0	4	0	0	4	19.9	19.9	361	0	16.465	0	0	17.2	0	0	16.6	62767000	0	0	18643000	0	0	44124000	0	0	0	0	0	1.24293
F8W8D8	Plastin-3;Plastin-1	PLS3;PLS1	4	4	2	2	3	0	0	3	2	2	3	0	0	3	9.3	9.3	594	0	22.107	5.1	4.5	7.1	0	0	7.1	42066000	3223400	4589100	10195000	0	0	24058000	4589100	0	0	0	0	1.23865
E9PK47	Phosphorylase;Glycogen phosphorylase, liver form	PYGL	12	8	6	6	3	1	2	8	3	4	3	0	0	5	14.2	10.4	819	0	28.377	7.6	7.7	4.8	1.5	2.4	10.1	48057000	3821700	6463800	11346000	0	0	26425000	6463800	0	0	0	0	1.21972
R4GMW7	rRNA/tRNA 2-O-methyltransferase fibrillarin-like protein 1	FBLL1	2	1	0	0	2	0	0	2	0	0	1	0	0	1	6.6	3.3	334	0.0017868	2.2221	0	0	6.6	0	0	6.6	16181000	0	0	5012000	0	0	11169000	0	0	0	0	0	1.15604
P16401	Histone H1.5	HIST1H1B	9	9	0	0	6	0	0	8	0	0	6	0	0	8	30.5	30.5	226	0	27.657	0	0	19.5	0	0	30.1	482950000	0	0	151370000	0	0	331580000	0	0	0	0	0	1.13128
H0YLW7	SAFB-like transcription modulator	SLTM	2	2	1	2	1	0	1	1	1	2	1	0	1	1	32.3	32.3	62	0	49.015	32.3	32.3	32.3	0	30.6	32.3	4106800	324570	826540	926860	0	0	2028800	826540	0	0	0	0	1.1302
Q9Y6V7	Probable ATP-dependent RNA helicase DDX49	DDX49	2	2	0	1	1	0	0	1	0	1	1	0	0	1	4.3	4.3	483	0.00061767	2.5531	0	2.1	2.3	0	0	2.1	7564400	0	1918300	1796900	0	0	3849200	1796900	0	0	0	0	1.09905
P46777	60S ribosomal protein L5	RPL5	6	6	0	0	2	0	0	4	0	0	2	0	0	4	31	31	297	0	39.953	0	0	8.8	0	0	22.2	71803000	0	0	23247000	0	0	48556000	0	0	0	0	0	1.06261
Q92522	Histone H1x	H1FX	4	4	0	0	4	0	0	3	0	0	4	0	0	3	19.2	19.2	213	0	34.186	0	0	19.2	0	0	10.8	121790000	0	0	40255000	0	0	81531000	0	0	0	0	0	1.01818
P17655	Calpain-2 catalytic subunit	CAPN2	4	4	0	1	3	0	0	4	0	1	3	0	0	4	7.6	7.6	700	0	13.302	0	1.1	4.7	0	0	7.6	30608000	0	2136400	9770300	0	0	18701000	2136400	0	0	0	0	0.936641
Q9Y2X3	Nucleolar protein 58	NOP58	6	6	0	0	5	0	0	5	0	0	5	0	0	5	15.7	15.7	529	0	24.821	0	0	12.5	0	0	13.8	60584000	0	0	21992000	0	0	38592000	0	0	0	0	0	0.811323
P18206-2	Vinculin	VCL	3	3	0	1	1	0	0	2	0	1	1	0	0	2	4.6	4.6	1066	0	28.429	0	1.3	2.1	0	0	2.5	18124000	0	1434900	6082000	0	0	10607000	1434900	0	0	0	0	0.802399
D6R9I9	ATP-binding cassette sub-family E member 1	ABCE1	2	2	0	0	1	0	0	2	0	0	1	0	0	2	5	5	421	0	5.1046	0	0	2.9	0	0	5	10718000	0	0	3981800	0	0	6735900	0	0	0	0	0	0.75845
P35251-2	Replication factor C subunit 1	RFC1	5	5	0	0	2	0	0	4	0	0	2	0	0	4	5.3	5.3	1147	0	36.352	0	0	2.2	0	0	4.2	52853000	0	0	19728000	0	0	33125000	0	0	0	0	0	0.747676
M0R0P1	rRNA 2-O-methyltransferase fibrillarin	FBL	4	3	0	0	3	0	0	3	0	0	2	0	0	2	24.6	24.6	228	0	35.874	0	0	18.9	0	0	18.9	29120000	0	0	11440000	0	0	17680000	0	0	0	0	0	0.628031
P80723	Brain acid soluble protein 1	BASP1	3	3	1	1	3	0	0	3	1	1	3	0	0	3	35.7	35.7	227	0	54.995	12.8	12.8	35.7	0	0	35.7	54546000	2126300	4957400	18669000	0	0	28793000	4957400	0	0	0	0	0.625073
P16403	Histone H1.2	HIST1H1C	9	3	0	0	8	0	0	7	0	0	3	0	0	2	27.7	27.7	213	0	66.68	0	0	27.7	0	0	27.2	537840000	0	0	215030000	0	0	322810000	0	0	0	0	0	0.586147
F5H5P2	2-oxoisovalerate dehydrogenase subunit alpha, mitochondrial	BCKDHA	3	3	0	0	1	0	1	2	0	0	1	0	1	2	9.4	9.4	479	0	9.8691	0	0	1.5	0	2.9	7.9	7179200	0	0	2903300	0	0	4275900	0	0	0	0	0	0.558534
F8WAE5	Eukaryotic translation initiation factor 2A;Eukaryotic translation initiation factor 2A, N-terminally processed	EIF2A	3	3	0	1	2	0	0	1	0	1	2	0	0	1	9.1	9.1	580	0	7.521	0	2.4	5.3	0	0	3.8	11977000	0	709640	4709400	0	0	6558000	709640	0	0	0	0	0.477713
Q9H6R4-2	Nucleolar protein 6	NOL6	2	2	0	0	1	0	0	1	0	0	1	0	0	1	2	2	1007	0	4.8178	0	0	1.2	0	0	0.8	5368000	0	0	2244300	0	0	3123700	0	0	0	0	0	0.47699
Q01804	OTU domain-containing protein 4	OTUD4	5	5	0	0	4	0	0	4	0	0	4	0	0	4	8.5	8.5	1114	0	38.646	0	0	6.8	0	0	6.5	48528000	0	0	20772000	0	0	27756000	0	0	0	0	0	0.41816
Q14684-2	Ribosomal RNA processing protein 1 homolog B	RRP1B	4	4	0	0	2	0	0	3	0	0	2	0	0	3	7.6	7.6	740	0	14.23	0	0	4.7	0	0	5.5	21228000	0	0	9096700	0	0	12131000	0	0	0	0	0	0.415283
Q9NW13	RNA-binding protein 28	RBM28	9	9	0	0	6	0	0	9	0	0	6	0	0	9	13.7	13.7	759	0	90.488	0	0	9	0	0	13.7	213670000	0	0	93469000	0	0	120200000	0	0	0	0	0	0.362877
K7EMN2	6-phosphogluconate dehydrogenase, decarboxylating	PGD	2	2	0	1	1	0	0	1	0	1	1	0	0	1	19.4	19.4	160	0	9.0973	0	10.6	10.6	0	0	8.8	8207400	0	0	3628000	0	0	4579500	0	0	0	0	0	0.336016
Q5JW01	Engulfment and cell motility protein 2	ELMO2	2	2	0	0	1	0	0	1	0	0	1	0	0	1	9.9	9.9	283	0	5.1308	0	0	5.3	0	0	4.6	2573700	0	0	1198400	0	0	1375300	0	0	0	0	0	0.198637
Q8TDN6	Ribosome biogenesis protein BRX1 homolog	BRIX1	3	3	0	0	2	0	0	1	0	0	2	0	0	1	12.5	12.5	353	0	8.3216	0	0	5.7	0	0	6.8	27581000	0	0	13149000	0	0	14432000	0	0	0	0	0	0.134318
Q15334	Lethal(2) giant larvae protein homolog 1	LLGL1	6	6	2	2	5	0	0	5	2	2	5	0	0	5	7.6	7.6	1064	0	18.709	2.5	2.3	5.7	0	0	6.5	51677000	1253400	4897000	21833000	0	0	23694000	4897000	0	0	0	0	0.118011
O43824	Putative GTP-binding protein 6	GTPBP6	2	2	0	0	2	0	0	1	0	0	2	0	0	1	4.5	4.5	516	0	3.9213	0	0	4.5	0	0	2.3	9564200	0	0	4623300	0	0	4940900	0	0	0	0	0	0.0958509
A6NFX8	ADP-sugar pyrophosphatase	NUDT5	2	2	0	0	2	0	0	0	0	0	2	0	0	0	10.3	10.3	232	0	3.573	0	0	10.3	0	0	0	5078600	0	0	5078600	0	0	0	0	0	0	0	0	0
B1AKY9	Sodium/potassium-transporting ATPase subunit alpha-2	ATP1A2	9	1	5	7	6	6	5	5	0	1	0	0	0	0	10.5	0.9	1009	1	-2	5.9	7.8	8.6	6.9	6.8	5.8	581190	0	581190	0	0	0	0	0	0	0	0	0	0
B3KRD1	Syntabulin;Syntaphilin	SYBU;SNPH	2	2	1	1	1	0	0	0	1	1	1	0	0	0	5.3	5.3	457	0	3.3379	3.1	3.1	2.2	0	0	0	6192400	1712600	1478100	3001700	0	0	0	1712600	0	0	0	0	0
B3KS98	Eukaryotic translation initiation factor 3 subunit H	EIF3S3;EIF3H	3	3	0	2	1	0	0	0	0	2	1	0	0	0	9	9	366	0.00065062	3.0247	0	6.3	2.7	0	0	0	4880100	0	2982300	1897800	0	0	0	1897800	0	0	0	0	0
C9JIS1	Guanine nucleotide-binding protein G(I)/G(S)/G(T) subunit beta-2	GNB2	2	1	0	0	1	2	0	1	0	0	1	1	0	1	9.5	5.2	232	0.008658	1.512	0	0	5.2	9.5	0	5.2	0	0	0	0	0	0	0	0	0	0	0	0	0
D6RG39	OCIA domain-containing protein 1	OCIAD1	3	3	2	2	0	0	0	0	2	2	0	0	0	0	17.5	17.5	171	0	10.893	17.5	17	0	0	0	0	13960000	5542700	8417400	0	0	0	0	5542700	0	0	0	0	0
E7ES68	Zinc phosphodiesterase ELAC protein 2	ELAC2	2	2	0	0	2	0	0	0	0	0	2	0	0	0	2.9	2.9	626	0.0033784	1.8003	0	0	2.9	0	0	0	6156600	0	0	6156600	0	0	0	0	0	0	0	0	0
E9PH82	Protein FAM98A	FAM98A	2	2	0	1	2	0	0	0	0	1	2	0	0	0	8.7	8.7	312	0	6.1547	0	3.8	8.7	0	0	0	13320000	0	4661000	8658700	0	0	0	4661000	0	0	0	0	0
E9PIF2	Probable ATP-dependent RNA helicase DDX10	DDX10	2	2	0	0	2	0	0	0	0	0	2	0	0	0	3.8	3.8	835	0	24.904	0	0	3.8	0	0	0	4156100	0	0	4156100	0	0	0	0	0	0	0	0	0
F2Z2I2	6-phosphofructo-2-kinase/fructose-2,6-bisphosphatase 3;6-phosphofructo-2-kinase;Fructose-2,6-bisphosphatase	PFKFB3	2	1	2	2	0	1	1	0	1	1	0	0	0	0	6.2	3.3	455	0.00062854	2.7398	6.2	6.2	0	2.9	2.9	0	3200500	1057200	2143200	0	0	0	0	1057200	0	0	0	0	0
F5GZS6	4F2 cell-surface antigen heavy chain	SLC3A2	16	1	9	12	9	10	9	11	0	1	0	0	0	0	30.6	2.8	599	0.00062112	2.622	20.2	28.4	20.4	23.9	18	20	1950800	0	1950800	0	0	0	0	0	0	0	0	0	0
F5H5D3	Tubulin alpha-1C chain;Tubulin alpha-8 chain	TUBA1C;KLK9;TUBA1A;TUBA8	16	1	8	11	11	8	8	14	0	0	0	0	0	1	34.7	4.6	519	0.0023068	1.9778	22	26	26	21.6	21.4	34.7	0	0	0	0	0	0	0	0	0	0	0	0	0
H0YFG1	Epidermal growth factor receptor kinase substrate 8	EPS8	2	2	0	0	2	0	0	0	0	0	2	0	0	0	44.1	44.1	68	0	3.3798	0	0	44.1	0	0	0	2587000	0	0	2587000	0	0	0	0	0	0	0	0	0
H3BT57	Protein PML	PML	4	4	1	4	1	0	0	0	1	4	1	0	0	0	8.1	8.1	568	0	6.2936	1.8	8.1	1.8	0	0	0	9831100	1515700	6833900	1481600	0	0	0	1515700	0	0	0	0	0
I3L0U5	Coiled-coil domain-containing protein 137	CCDC137	2	2	0	0	1	0	0	1	0	0	1	0	0	1	8.6	8.6	292	0.00062073	2.612	0	0	3.4	0	0	5.1	3437000	0	0	3437000	0	0	0	0	0	0	0	0	0
J3QQS1	28S ribosomal protein S7, mitochondrial	MRPS7	3	3	0	0	3	0	0	0	0	0	3	0	0	0	20.9	20.9	172	0	6.664	0	0	20.9	0	0	0	10517000	0	0	10517000	0	0	0	0	0	0	0	0	0
K7EIG7	Unconventional myosin-Id	MYO1D	2	2	0	1	1	0	0	0	0	1	1	0	0	0	2.5	2.5	918	0.00061013	2.4156	0	1.2	1.3	0	0	0	1630900	0	0	1630900	0	0	0	0	0	0	0	0	0
M0QZM1		HNRNPM	9	1	7	8	6	6	6	7	0	0	1	0	0	0	28.5	3.7	383	0.0033956	1.8529	24.5	24.8	22.2	24.5	24.5	24.5	1770300	0	0	1770300	0	0	0	0	0	0	0	0	0
O15020-2	Spectrin beta chain, non-erythrocytic 2	SPTBN2	5	3	3	4	0	1	3	0	1	2	0	0	1	0	3.3	2.1	2365	0	10.067	2	2.3	0	0.5	2.2	0	5742900	1026900	4716100	0	0	0	0	1026900	0	0	0	0	0
O60231	Putative pre-mRNA-splicing factor ATP-dependent RNA helicase DHX16	DHX16	2	1	0	0	0	1	0	2	0	0	0	0	0	1	2	1.2	1041	0.00060938	2.4033	0	0	0	0.9	0	2	0	0	0	0	0	0	0	0	0	0	0	0	0
O60306	Intron-binding protein aquarius	AQR	2	2	1	1	0	0	0	0	1	1	0	0	0	0	2	2	1485	0.00061387	2.4708	1.1	0.9	0	0	0	0	1999000	353530	1645400	0	0	0	0	353530	0	0	0	0	0
O60884	DnaJ homolog subfamily A member 2	DNAJA2	2	2	0	1	0	1	0	0	0	1	0	1	0	0	4.9	4.9	412	0.00064392	2.9533	0	2.9	0	1.9	0	0	652660	0	652660	0	0	0	0	0	0	0	0	0	0
O95487-2	Protein transport protein Sec24B	SEC24B	2	2	0	2	0	0	0	0	0	2	0	0	0	0	2.4	2.4	1233	0	3.7892	0	2.4	0	0	0	0	1570700	0	1570700	0	0	0	0	0	0	0	0	0	0
P01833	Polymeric immunoglobulin receptor;Secretory component	PIGR	2	2	2	0	1	0	0	0	2	0	1	0	0	0	5.1	5.1	764	0	3.302	5.1	0	2.5	0	0	0	3895700	2926300	0	969370	0	0	0	969370	0	0	0	0	0
P08237-2	ATP-dependent 6-phosphofructokinase, muscle type	PFKM	2	1	1	2	0	0	1	0	0	1	0	0	0	0	3.7	2.5	749	0.00065703	3.0962	1.2	3.7	0	0	1.2	0	1113800	0	1113800	0	0	0	0	0	0	0	0	0	0
P14618-2	Pyruvate kinase PKM;Pyruvate kinase	PKM;PKM2	33	1	18	26	22	13	15	25	0	1	0	0	0	1	61.4	2.6	531	0	3.192	39.5	51.8	46	32.2	32.6	55	0	0	0	0	0	0	0	0	0	0	0	0	0
P30038-2	Delta-1-pyrroline-5-carboxylate dehydrogenase, mitochondrial	ALDH4A1	2	2	0	1	1	0	0	0	0	1	1	0	0	0	5.6	5.6	503	0	4.8418	0	3	2.6	0	0	0	4638600	0	2301100	2337500	0	0	0	2301100	0	0	0	0	0
P53004	Biliverdin reductase A	BLVRA	2	2	1	2	1	0	0	0	1	2	1	0	0	0	8.1	8.1	296	0	3.9454	3.4	8.1	4.7	0	0	0	5175800	720800	2716500	1738500	0	0	0	1738500	0	0	0	0	0
P53675-2	Clathrin heavy chain 2	CLTCL1	13	1	10	9	6	9	9	10	1	1	0	0	0	0	8.5	0.7	1583	1	-2	5.7	5.7	4	5.1	5.4	6.4	1719900	740060	979850	0	0	0	0	740060	0	0	0	0	0
P60709	Actin, cytoplasmic 1;Actin, cytoplasmic 1, N-terminally processed	ACTB	30	1	15	17	21	20	14	27	1	1	0	1	0	1	63.5	4.5	375	0	191.69	49.1	52	53.6	58.4	45.3	60.8	0	0	0	0	0	0	0	0	0	0	0	0	0
P68133	Actin, alpha skeletal muscle;Actin, alpha cardiac muscle 1;Actin, gamma-enteric smooth muscle;Actin, aortic smooth muscle	ACTA1;ACTC1;ACTG2;ACTA2	17	1	6	9	11	12	8	13	0	1	0	0	0	0	35	4.8	377	1	-2	17	24.7	24.4	26	19.6	27.6	2376900	0	2376900	0	0	0	0	0	0	0	0	0	0
P82914	28S ribosomal protein S15, mitochondrial	MRPS15	5	5	0	0	5	0	0	0	0	0	5	0	0	0	18.3	18.3	257	0	15.777	0	0	18.3	0	0	0	34847000	0	0	34847000	0	0	0	0	0	0	0	0	0
Q06210-2	Glutamine--fructose-6-phosphate aminotransferase [isomerizing] 1	GFPT1	6	6	3	4	1	0	0	0	3	4	1	0	0	0	11.7	11.7	681	0	27.608	6.8	8.5	1	0	0	0	7097000	3954400	2839600	302990	0	0	0	2839600	0	0	0	0	0
Q14258	E3 ubiquitin/ISG15 ligase TRIM25	TRIM25	3	3	1	1	2	0	0	0	1	1	2	0	0	0	6.3	6.3	630	0	5.9244	2.2	2.2	4.1	0	0	0	4099900	717830	815580	2566500	0	0	0	815580	0	0	0	0	0
Q16659	Mitogen-activated protein kinase 6	MAPK6	3	3	1	2	1	0	0	0	1	2	1	0	0	0	3.5	3.5	721	0	5.3231	2.1	3.2	2.4	0	0	0	6628300	790820	1538900	4298600	0	0	0	1538900	0	0	0	0	0
Q3SY69	Mitochondrial 10-formyltetrahydrofolate dehydrogenase	ALDH1L2	2	2	1	2	1	0	0	0	1	2	1	0	0	0	3.4	3.4	923	0	5.4727	1.7	3.4	1.7	0	0	0	13110000	1671900	4946400	6491300	0	0	0	4946400	0	0	0	0	0
Q3ZCM7	Tubulin beta-8 chain	TUBB8	9	1	5	7	7	6	5	9	0	0	0	0	0	1	22.7	7.4	444	0	113.53	9.9	12.2	13.3	9.9	8.1	22.7	0	0	0	0	0	0	0	0	0	0	0	0	0
Q5THR1	Probable ATP-dependent RNA helicase DHX35	DHX35	3	3	0	2	1	0	0	0	0	2	1	0	0	0	4.3	4.3	679	0	3.9399	0	3.1	1.2	0	0	0	1231200	0	909950	321240	0	0	0	321240	0	0	0	0	0
Q8TED9-2	Actin filament-associated protein 1-like 1	AFAP1L1	2	2	0	2	0	0	0	0	0	2	0	0	0	0	5	5	725	0	4.0896	0	5	0	0	0	0	3460300	0	3460300	0	0	0	0	0	0	0	0	0	0
Q8WX93-4	Palladin	PALLD	7	7	1	5	3	0	0	0	1	5	3	0	0	0	10.1	10.1	672	0	8.8617	1.2	6.4	5.4	0	0	0	13565000	1093200	6773400	5698600	0	0	0	5698600	0	0	0	0	0
Q96QD9-2	UAP56-interacting factor	FYTTD1	3	3	1	2	1	0	0	0	1	2	1	0	0	0	14.4	14.4	292	0	3.2658	4.5	10.6	3.8	0	0	0	7479200	1649300	5100900	728960	0	0	0	1649300	0	0	0	0	0
Q96SI9-2	Spermatid perinuclear RNA-binding protein	STRBP	3	1	2	2	3	2	3	3	0	1	1	1	1	1	5.3	1.1	658	1	-2	4.3	2.7	5.3	2.7	5.3	5.3	0	0	0	0	0	0	0	0	0	0	0	0	0
Q96SL1-2	Disrupted in renal carcinoma protein 2	DIRC2	2	2	0	0	0	0	0	2	0	0	0	0	0	2	6.3	6.3	411	0	4.7763	0	0	0	0	0	6.3	0	0	0	0	0	0	0	0	0	0	0	0	0
Q9GZR2	RNA exonuclease 4	REXO4	3	3	0	0	3	0	0	0	0	0	3	0	0	0	7.6	7.6	422	0.00065833	3.1381	0	0	7.6	0	0	0	5554400	0	0	5554400	0	0	0	0	0	0	0	0	0
Q9H2M9	Rab3 GTPase-activating protein non-catalytic subunit	RAB3GAP2	3	3	2	3	0	0	0	0	2	3	0	0	0	0	2.5	2.5	1393	0	4.1317	1.7	2.5	0	0	0	0	5254900	1767800	3487000	0	0	0	0	1767800	0	0	0	0	0
Q9NVN8	Guanine nucleotide-binding protein-like 3-like protein	GNL3L	2	2	0	0	2	0	0	0	0	0	2	0	0	0	5.5	5.5	582	0	6.5071	0	0	5.5	0	0	0	7281500	0	0	7281500	0	0	0	0	0	0	0	0	0
Q9NWT1	p21-activated protein kinase-interacting protein 1	PAK1IP1	2	2	0	0	2	0	0	0	0	0	2	0	0	0	7.7	7.7	392	0	3.3517	0	0	7.7	0	0	0	5819000	0	0	5819000	0	0	0	0	0	0	0	0	0
Q9NYQ8	Protocadherin Fat 2	FAT2	6	6	1	5	1	0	0	0	1	5	1	0	0	0	1.8	1.8	4349	0	9.2518	0.3	1.5	0.3	0	0	0	10368000	783510	6527100	3057700	0	0	0	3057700	0	0	0	0	0
Q9ULV0-2	Unconventional myosin-Vb	MYO5B	35	1	28	24	19	23	27	15	1	0	0	1	1	0	37.9	2	963	0	44.455	34.1	27.2	25.3	27.8	32.6	20.6	0	0	0	0	0	0	0	0	0	0	0	0	0
Q9Y6K5	2-5-oligoadenylate synthase 3	OAS3	3	3	0	3	0	0	0	0	0	3	0	0	0	0	2.9	2.9	1087	0.00061501	2.5033	0	2.9	0	0	0	0	4955400	0	4955400	0	0	0	0	0	0	0	0	0	0
F8WDT8	Probable ATP-dependent RNA helicase DDX56	DDX56	3	3	0	0	2	0	0	2	0	0	2	0	0	2	23.8	23.8	185	0	6.4835	0	0	16.2	0	0	16.2	9054400	0	0	4570100	0	0	4484300	0	0	0	0	0	-0.0273429
Q6ZNB6-2	NF-X1-type zinc finger protein NFXL1	NFXL1	4	4	0	0	4	0	0	3	0	0	4	0	0	3	9.4	9.4	733	0	26.631	0	0	9.4	0	0	9.1	27936000	0	0	14135000	0	0	13801000	0	0	0	0	0	-0.0344991
M0R261	6-phosphogluconolactonase	PGLS	2	2	0	0	2	0	0	1	0	0	2	0	0	1	12.5	12.5	216	0.00062893	2.7413	0	0	12.5	0	0	7.4	7818700	0	0	4221000	0	0	3597700	0	0	0	0	0	-0.23051
Q6R5J7	Band 4.1-like protein 2	EPB41L2	2	2	0	0	1	0	0	1	0	0	1	0	0	1	10.7	10.7	383	0	10.365	0	0	5.2	0	0	5.5	4766500	0	0	2593000	0	0	2173500	0	0	0	0	0	-0.254602
Q14690	Protein RRP5 homolog	PDCD11	24	24	0	1	19	0	1	14	0	1	19	0	1	14	16.5	16.5	1871	0	116.2	0	1	12.6	0	0.8	8.8	302650000	0	1436500	166610000	0	0	134600000	1436500	0	0	0	0	-0.307797
C9J6C5	MKI67 FHA domain-interacting nucleolar phosphoprotein	NIFK	2	2	0	0	2	0	0	1	0	0	2	0	0	1	16.3	16.3	166	0	5.446	0	0	16.3	0	0	8.4	12624000	0	0	7239500	0	0	5384500	0	0	0	0	0	-0.427078
P52732	Kinesin-like protein KIF11	KIF11	27	27	0	0	24	0	0	16	0	0	24	0	0	16	27.8	27.8	1056	0	323.31	0	0	24.4	0	0	18.1	576080000	0	0	339990000	0	0	236090000	0	0	0	0	0	-0.526155
P10412	Histone H1.4	HIST1H1E	9	2	0	0	8	0	0	6	0	0	2	0	0	1	27.4	16	219	0	17.031	0	0	27.4	0	0	26.5	63991000	0	0	38041000	0	0	25950000	0	0	0	0	0	-0.551821
Q5C9Z4	Nucleolar MIF4G domain-containing protein 1	NOM1	5	5	0	0	5	0	0	3	0	0	5	0	0	3	7.2	7.2	860	0	14.439	0	0	7.2	0	0	4.3	59257000	0	0	35290000	0	0	23967000	0	0	0	0	0	-0.55821
Q03701	CCAAT/enhancer-binding protein zeta	CEBPZ	5	5	0	0	5	0	0	2	0	0	5	0	0	2	6.5	6.5	1054	0	11.513	0	0	6.5	0	0	1.9	42802000	0	0	26676000	0	0	16125000	0	0	0	0	0	-0.726243
O75367-2	Core histone macro-H2A.1;Histone H2A	H2AFY	4	4	0	0	4	0	0	1	0	0	4	0	0	1	19.8	19.8	369	0	28.258	0	0	19.8	0	0	5.4	34396000	0	0	21457000	0	0	12939000	0	0	0	0	0	-0.729722
H0Y599	Dedicator of cytokinesis protein 4	DOCK4	4	4	2	1	3	0	0	2	2	1	3	0	0	2	2.5	2.5	1999	0	10.081	1.4	0.7	2	0	0	1.1	17038000	1189900	727940	9433500	0	0	5686200	1189900	0	0	0	0	-0.730328
H7BYY1	Tropomyosin alpha-1 chain	TPM1	12	1	3	3	7	1	3	10	0	0	1	0	0	1	46.8	4	248	0.0023242	2.0275	9.7	10.9	30.6	5.2	6	46.8	5548900	0	0	3501400	0	0	2047400	0	0	0	0	0	-0.774139
H0Y4Y4	EF-hand domain-containing protein D2;EF-hand domain-containing protein D1	EFHD2;EFHD1;PP1187	2	2	0	0	2	0	0	1	0	0	2	0	0	1	12.8	12.8	179	0	4.0623	0	0	12.8	0	0	6.7	6798900	0	0	4320100	0	0	2478800	0	0	0	0	0	-0.801423
Q16666-3	Gamma-interferon-inducible protein 16	IFI16	10	10	1	2	8	0	0	4	1	2	8	0	0	4	20.2	20.2	673	0	29.949	2.4	4	16	0	0	8	72183000	1733900	4172500	42165000	0	0	24111000	4172500	0	0	0	0	-0.806354
Q5M775-5	Cytospin-B	SPECC1	2	2	0	0	1	0	0	1	0	0	1	0	0	1	3.4	3.4	703	0.0023121	1.9893	0	0	1.6	0	0	1.8	12939000	0	0	8268600	0	0	4670200	0	0	0	0	0	-0.824159
Q9BZE4-2	Nucleolar GTP-binding protein 1	GTPBP4	4	4	0	0	3	0	0	1	0	0	3	0	0	1	7.8	7.8	587	0	14.044	0	0	5.8	0	0	2	19974000	0	0	12981000	0	0	6993400	0	0	0	0	0	-0.892336
Q96PV6	Leukocyte receptor cluster member 8	LENG8	2	2	0	0	2	0	0	1	0	0	2	0	0	1	4.7	4.7	779	0	15.711	0	0	4.7	0	0	1	10161000	0	0	6714800	0	0	3446000	0	0	0	0	0	-0.962422
G3V529	ATP-dependent RNA helicase DDX24	DDX24	12	12	0	0	12	0	0	5	0	0	12	0	0	5	21.3	21.3	816	0	64.946	0	0	21.3	0	0	12.9	56153000	0	0	37733000	0	0	18420000	0	0	0	0	0	-1.03455
Q9NZN4	EH domain-containing protein 2	EHD2	8	8	1	4	5	1	0	4	1	4	5	1	0	4	14	14	543	0	21.361	1.7	6.8	7.7	1.7	0	7.9	87255000	0	8513300	54127000	0	0	24615000	8513300	0	0	0	0	-1.13681
E7ERW8	Protein diaphanous homolog 1	DIAPH1	4	4	1	3	2	0	0	1	1	3	2	0	0	1	3.3	3.3	1215	0	3.9897	1.1	2.6	1.3	0	0	0.6	18215000	2053800	5425800	7512600	0	0	3223100	5425800	0	0	0	0	-1.22086
X1WI28	60S ribosomal protein L10	RPL10	7	7	0	0	7	0	0	2	0	0	7	0	0	2	27.5	27.5	200	0	22.202	0	0	27.5	0	0	12.5	127570000	0	0	96464000	0	0	31104000	0	0	0	0	0	-1.63289
Q29940	HLA class I histocompatibility antigen, B-59 alpha chain;HLA class I histocompatibility antigen, B-35 alpha chain;HLA class I histocompatibility antigen, B-78 alpha chain;HLA class I histocompatibility antigen, B-56 alpha chain;HLA class I histocompatibility antigen, B-55 alpha chain;HLA class I histocompatibility antigen, B-54 alpha chain;HLA class I histocompatibility antigen, B-53 alpha chain;…	HLA-B;HLA-C	2	1	2	2	1	0	0	1	1	1	1	0	0	1	9.4	5.5	362	0	7.0431	9.4	9.4	5.5	0	0	5.5	4805200	706110	1064200	2419800	0	0	614990	1064200	0	0	0	0	-1.97625
P46781	40S ribosomal protein S9	RPS9	2	2	0	0	2	0	0	2	0	0	2	0	0	2	10.8	10.8	194	0	8.2584	0	0	10.8	0	0	10.8	19324000	0	0	15559000	0	0	3765200	0	0	0	0	0	-2.04695
O15230	Laminin subunit alpha-5	LAMA5	2	2	1	1	0	1	0	0	1	1	0	1	0	0	0.6	0.6	3695	0.00064144	2.9095	0.2	0.2	0	0.4	0	0	2121600	683700	825400	0	612530	0	0	683700	0	0	-0.158583	0	0
Q9Y320-2	Thioredoxin-related transmembrane protein 2	TMX2	2	2	0	1	0	0	1	0	0	1	0	0	1	0	14.3	14.3	258	0.0086393	1.4943	0	3.9	0	0	10.5	0	1467900	0	871920	0	0	595930	0	0	0	0	0	-0.549053	0
H0YBR2	Epithelial splicing regulatory protein 1;Epithelial splicing regulatory protein 2	ESRP1;ESRP2	2	2	0	2	1	0	1	0	0	2	1	0	1	0	5.4	5.4	502	0	9.3007	0	5.4	3	0	3	0	8932900	0	4663800	1986800	0	2282200	0	1986800	0	0	0	-1.03108	0
P23743	Diacylglycerol kinase alpha;Diacylglycerol kinase	DGKA	3	3	1	2	0	0	1	0	1	2	0	0	1	0	6.1	6.1	735	0	5.9604	2.4	4.2	0	0	1.9	0	7330900	1024800	4250900	0	0	2055100	0	1024800	0	0	0	-1.04856	0
Q9Y263	Phospholipase A-2-activating protein	PLAA	4	4	2	4	0	0	1	0	2	4	0	0	1	0	6.4	6.4	795	0	5.9133	3.4	6.4	0	0	2	0	8938700	2074100	5384800	0	0	1479800	0	2074100	0	0	0	-1.86349	0
E7ESW5	Rho GTPase-activating protein 21	ARHGAP21	3	3	2	2	1	0	1	0	2	2	1	0	1	0	2.5	2.5	1131	0	5.5609	1.8	1.6	0.9	0	0.9	0	12697000	2504500	5541200	3244800	0	1406900	0	3244800	0	0	0	-1.97768	0
J3QSX6	Actin-binding LIM protein 1	ABLIM1	4	4	0	4	0	0	1	0	0	4	0	0	1	0	13.4	13.4	455	0	6.8292	0	13.4	0	0	3.7	0	10682000	0	8980700	0	0	1701300	0	0	0	0	0	-2.40019	0
P00505	Aspartate aminotransferase, mitochondrial	GOT2	11	11	4	4	4	5	3	10	4	4	4	5	3	10	35.6	35.6	430	0	143.48	9.8	9.8	8.6	12.1	6.5	33.3	452020000	18728000	37902000	36934000	33919000	36918000	287620000	36934000	36918000	-0.000625118	0.856897	-0.0379496	2.96114
K7ELL7	Glucosidase 2 subunit beta	PRKCSH	4	4	2	2	3	3	4	4	2	2	3	3	4	4	8.2	8.2	535	0	33.94	4.3	3.9	5.8	5.8	8.2	8.2	197740000	6981800	9971800	20995000	9622800	9940600	140230000	9971800	9940600	-0.00452101	0.462858	-0.00452101	2.73968
Q3V6T2-5	Girdin	CCDC88A	7	7	2	6	2	1	2	1	2	6	2	1	2	1	5.2	5.2	1796	0	14.17	1.5	4.4	1.5	0.7	1.4	0.9	24217000	2704600	8809600	1919800	786460	2676500	7319500	2704600	2676500	-0.0150676	-1.78197	-1.71873	1.93079
P14625	Endoplasmin	HSP90B1	29	27	12	15	16	18	14	26	12	14	15	17	12	24	35.5	35.5	803	0	323.31	19.7	20.7	22.7	25.7	17.6	32.9	4011300000	124190000	319040000	426250000	309780000	314850000	2517200000	319040000	314850000	-0.0190726	1.31869	-0.0190726	2.56205
Q13753	Laminin subunit gamma-2	LAMC2	21	21	8	11	9	10	12	13	8	11	9	10	12	13	23.1	23.1	1193	0	241.85	8.9	11.4	11.4	9.8	12.8	16.3	522340000	44307000	88474000	99890000	52671000	87133000	149870000	88474000	87133000	-0.0220343	0.249474	-0.0220343	0.585299
Q7Z2W4	Zinc finger CCCH-type antiviral protein 1	ZC3HAV1	9	9	2	5	8	4	5	6	2	5	8	4	5	6	14.9	14.9	902	0	165.73	3.7	7.3	13.6	6.8	9.1	10.4	161120000	1822100	8356200	80564000	7295600	8199700	54879000	8356200	8199700	-0.0272759	2.00142	-0.0272759	-0.553881
P21589-2	5-nucleotidase	NT5E	5	5	0	1	2	1	1	3	0	1	2	1	1	3	13.5	13.5	524	0	14.092	0	3.2	4	3.2	3.2	9.5	33432000	0	2894700	8472900	2545500	2839600	16679000	2894700	2839600	-0.0277261	21.2795	-0.0277261	0.977105
P34932	Heat shock 70 kDa protein 4	HSPA4	7	7	1	4	2	4	2	7	1	4	2	4	2	7	10.4	10.4	840	0	135.36	1.5	6.2	2.9	6.2	2.9	10.4	151380000	2228000	14829000	8615900	8412300	4882000	112420000	8615900	8412300	-0.0345012	1.91675	-1.60288	3.70575
B0QY89	Eukaryotic translation initiation factor 3 subunit L	EIF3L	13	13	4	7	5	2	4	9	4	7	5	2	4	9	29.2	29.2	607	0	205.47	9.7	16.1	11	4.3	8.1	19.6	191850000	4838600	22503000	18302000	10069000	17798000	118340000	18302000	17798000	-0.0402862	1.05726	-0.338402	2.69286
P55884	Eukaryotic translation initiation factor 3 subunit B	EIF3B	13	13	6	11	4	4	7	9	6	11	4	4	7	9	24.8	24.8	814	0	113.21	10.8	20.6	8.2	6.4	11.7	19	278890000	24260000	36307000	32646000	15781000	31451000	138440000	32646000	31451000	-0.0538003	-0.620391	-0.207142	2.08428
Q13751	Laminin subunit beta-3	LAMB3	20	20	13	17	13	14	13	15	13	17	13	14	13	15	26.1	26.1	1172	0	323.31	18.5	22.2	17.8	18	16.9	20.9	1060700000	89583000	171690000	156610000	141670000	150770000	350430000	156610000	150770000	-0.0548269	0.661237	-0.187457	1.16195
Q99536	Synaptic vesicle membrane protein VAT-1 homolog	VAT1	4	4	1	2	1	1	0	4	1	2	1	1	0	4	16.5	16.5	393	0	15.901	4.1	8.9	4.1	4.8	0	16.5	73603000	1074900	6027300	4162700	4001100	0	58337000	4162700	4001100	-0.0571229	1.89619	0	3.80882
Q13045-2	Protein flightless-1 homolog	FLII	8	8	2	5	5	4	4	6	2	5	5	4	4	6	8.2	8.2	1214	0	42.627	2	4.4	4.3	3	3.6	5.8	103760000	3873600	11368000	25263000	10340000	10909000	42002000	11368000	10909000	-0.0594596	1.41649	-0.0594596	0.733432
P35232	Prohibitin	PHB	13	13	5	10	7	7	7	11	5	10	7	7	7	11	51.8	51.8	272	0	217.06	24.3	46	32.7	29.8	32	40.4	1310300000	37241000	170820000	171650000	162410000	134570000	633600000	170820000	162410000	-0.0728364	2.12468	-0.34412	1.8841
C9JP00	Muscleblind-like protein 1	MBNL1	2	2	1	0	1	2	1	0	1	0	1	2	1	0	3.2	3.2	348	0	6.0466	3.2	0	3.2	3.2	3.2	0	334770000	1393800	0	5444600	326610000	1321500	0	1393800	1321500	-0.0768471	7.8724	20.3337	0
Q9NZM1-6	Myoferlin	MYOF	25	25	1	6	4	3	7	19	1	6	4	3	7	19	16.3	16.3	2048	0	181.8	0.5	3.9	2.6	1.7	4.3	12.3	214420000	1218900	15782000	14934000	7887200	14137000	160460000	14934000	14137000	-0.0791246	2.69393	-0.158804	3.42554
P08758	Annexin A5;Annexin	ANXA5	14	14	6	9	3	2	4	9	6	9	3	2	4	9	41.2	41.2	320	0	247.08	15	30.9	8.8	6.9	15.6	33.8	381990000	12954000	53662000	15769000	7104200	14927000	277570000	15769000	14927000	-0.0791669	-0.866654	-1.84598	4.13769
O60934	Nibrin	NBN	3	3	1	2	2	2	2	1	1	2	2	2	2	1	5.8	5.8	754	0	6.8707	1.9	3.6	3.6	4.1	4.1	1.9	23663000	1488800	4036300	5486500	3738100	3812900	5099800	4036300	3812900	-0.0821447	1.32816	-0.0821447	-0.105445
Q92896	Golgi apparatus protein 1	GLG1	3	3	1	3	0	1	1	2	1	3	0	1	1	2	2.9	2.9	1179	0	8.1197	1.1	2.9	0	0.8	1.1	2	27669000	1897900	7932900	0	1533800	1778100	14526000	1897900	1778100	-0.0940675	-0.307294	-2.15751	23.7921
Q15208	Serine/threonine-protein kinase 38	STK38	19	15	4	13	8	10	9	9	3	11	7	6	7	7	42.2	36.6	465	0	104.04	11.2	30.8	20.2	21.1	22.8	19.4	765540000	33812000	204020000	140740000	131570000	140050000	115350000	140740000	131570000	-0.0972018	1.96022	-0.542769	-0.287014
P51398-2	28S ribosomal protein S29, mitochondrial	DAP3	3	3	1	2	2	0	1	1	1	2	2	0	1	1	11.2	11.2	357	0	39.422	3.9	8.1	8.1	0	4.2	3.1	26670000	1355300	5359300	7877700	0	7071800	5005600	5359300	5005600	-0.0985016	0	0.400033	-0.654231
E7ENR4	Hexokinase-1	HK1	28	24	9	14	14	12	11	21	6	12	11	10	10	18	26.1	26.1	952	0	323.31	10.5	14.2	14.9	12.6	12.1	20.6	880680000	39587000	82439000	112920000	41134000	76556000	528050000	82439000	76556000	-0.106812	0.0553046	-0.106812	2.22537
E7EX17	Eukaryotic translation initiation factor 4B	EIF4B	12	12	5	7	3	4	3	7	5	7	3	4	3	7	18.8	18.8	616	0	169.51	9.3	14.3	4.4	6.7	5.2	8.3	1251100000	211260000	295020000	149980000	216190000	195390000	183290000	211260000	195390000	-0.112663	0.0332802	-0.594456	0.289358
Q9BUQ8	Probable ATP-dependent RNA helicase DDX23	DDX23	10	10	0	2	4	1	0	6	0	2	4	1	0	6	13	13	820	0	16.7	0	2.3	4.8	1.5	0	7.9	52522000	0	2469000	10811000	2283200	0	36959000	2469000	2283200	-0.11287	21.1226	0	1.77343
P47897-2	Glutamine--tRNA ligase	QARS	9	9	0	4	3	1	1	7	0	4	3	1	1	7	15.7	15.7	764	0	74.527	0	6.4	4.7	2	1.8	12.7	58109000	0	3985000	2745400	2537700	1442100	47398000	2745400	2537700	-0.113495	21.2751	-1.46641	4.10974
Q14697	Neutral alpha-glucosidase AB	GANAB	26	26	11	13	12	11	10	25	11	13	12	11	10	25	32.1	32.1	944	0	323.31	13.3	15.1	12.8	12.9	13.7	32.1	1986800000	47845000	106370000	177560000	85166000	98225000	1471600000	106370000	98225000	-0.114929	0.831909	-0.114929	3.05101
P53396-2	ATP-citrate synthase	ACLY	25	25	10	8	8	6	7	25	10	8	8	6	7	25	26.9	26.9	1091	0	323.31	12.8	10.3	10.7	8.2	9.2	26.9	870240000	33851000	32262000	78131000	24116000	31155000	670730000	33851000	31155000	-0.119735	-0.489208	-0.0503722	3.10177
E7EQB2	Lactotransferrin;Lactoferricin-H;Kaliocin-1;Lactoferroxin-A;Lactoferroxin-B;Lactoferroxin-C	LTF	4	3	4	3	2	1	3	0	3	2	1	0	2	0	6.8	6.8	696	0	6.3855	6.8	4.6	3.2	1.3	4.6	0	32254000	9305500	5676800	5249600	5221700	6799800	0	5676800	5221700	-0.120558	-0.833564	0.260414	0
P78417	Glutathione S-transferase omega-1	GSTO1	9	9	8	7	4	6	6	6	8	7	4	6	6	6	34	34	241	0	46.923	34	27.8	17	23.7	22.4	22	557460000	99632000	115720000	50519000	147220000	53085000	91287000	99632000	91287000	-0.1262	0.563293	-1.12426	0.853583
Q9NR12	PDZ and LIM domain protein 7	PDLIM7	8	8	2	3	4	3	3	4	2	3	4	3	3	4	28	28	457	0	73.798	9.2	12.5	15.3	7.4	12.5	18.4	133810000	6066600	18632000	41539000	16221000	17016000	34333000	18632000	17016000	-0.130891	1.4189	-0.130891	-0.274871
Q8IXI1	Mitochondrial Rho GTPase 2	RHOT2	4	3	3	3	0	2	0	1	2	2	0	1	0	1	7.6	7.6	618	0	6.7205	6	5.2	0	4.2	0	1.8	47366000	8115700	9942900	0	7409500	0	21898000	8115700	7409500	-0.131339	-0.131339	0	24.3843
P51659	Peroxisomal multifunctional enzyme type 2;(3R)-hydroxyacyl-CoA dehydrogenase;Enoyl-CoA hydratase 2	HSD17B4	17	17	9	14	7	6	9	11	9	14	7	6	9	11	34	34	736	0	264.89	20.9	30.3	15.9	14.3	20	21.3	464510000	28413000	68473000	43190000	23992000	39389000	261060000	43190000	39389000	-0.132905	-0.243998	-0.797742	2.59561
J3KNN5	Probable ATP-dependent RNA helicase DDX41	DDX41	4	4	2	1	1	4	1	0	2	1	1	4	1	0	7.5	7.5	640	0	11.546	3.8	1.7	2	7.5	2	0	44532000	7041900	5831100	3675500	22673000	5310500	0	5831100	5310500	-0.13492	1.68694	-0.13492	0
O75306-2	NADH dehydrogenase [ubiquinone] iron-sulfur protein 2, mitochondrial	NDUFS2	5	5	0	4	2	2	1	2	0	4	2	2	1	2	14.9	14.9	457	0	12.858	0	12.3	5.7	5	3.9	6.3	36006000	0	9843400	4531400	3540400	4124500	13966000	4531400	4124500	-0.135738	21.7555	-1.25494	1.62389
P19474	E3 ubiquitin-protein ligase TRIM21	TRIM21	12	12	8	10	8	8	5	7	8	10	8	8	5	7	28.6	28.6	475	0	192.74	14.1	24.2	16.2	15.6	9.7	14.3	758160000	54292000	134710000	126940000	114520000	53605000	274090000	126940000	114520000	-0.148547	1.07679	-1.32942	1.1105
P12814	Alpha-actinin-1	ACTN1	35	27	20	20	20	18	20	29	13	15	15	12	14	23	48.2	48.2	892	0	323.31	26.9	27	29	25.6	30.6	42.8	4290400000	381820000	550660000	462610000	284150000	416640000	2194500000	462610000	416640000	-0.150995	-0.42624	-0.40236	2.24602
P55072	Transitional endoplasmic reticulum ATPase	VCP	45	45	15	19	21	15	15	42	15	19	21	15	15	42	55.7	55.7	806	0	323.31	27.3	29.7	32.5	23	22	54.2	2425400000	44372000	201870000	249100000	85762000	181570000	1662700000	201870000	181570000	-0.152901	0.950689	-0.152901	2.73873
P20073-2	Annexin A7	ANXA7	2	2	1	1	0	1	0	2	1	1	0	1	0	2	6.9	6.9	466	0	5.6014	3.4	3.4	0	3.4	0	6.9	8913600	752450	2053700	0	673860	0	5433600	752450	673860	-0.159147	-0.159147	0	22.3735
J3QK89	Calcium homeostasis endoplasmic reticulum protein	CHERP	2	2	1	1	1	2	1	1	1	1	1	2	1	1	2.8	2.8	927	0	4.1282	1.6	1.6	1.2	2.8	1.2	1.2	15012000	2851200	2425700	1794500	4192300	1577300	2171100	2425700	2171100	-0.159975	0.556173	-0.620944	0.274844
P35221	Catenin alpha-1	CTNNA1	22	19	5	9	11	6	8	19	4	7	10	5	7	16	33.2	33.2	906	0	323.31	8.1	13.2	16.2	9.7	11.4	29	328140000	9829700	20265000	60438000	18130000	17723000	201750000	20265000	18130000	-0.160611	0.88316	-0.193367	1.73904
Q16643	Drebrin	DBN1	4	4	3	3	2	3	2	1	3	3	2	3	2	1	10.3	10.3	649	0	95.091	8.9	8.9	5.9	7.2	5.9	2.8	52683000	6659200	13464000	9321600	11217000	8312200	3709100	9321600	8312200	-0.165347	0.752266	-0.695805	-1.32951
H7C3P4	N-acetylglucosamine-6-sulfatase	GNS	4	4	1	2	1	0	2	3	1	2	1	0	2	3	8.5	8.5	496	0	18.118	2.4	3.6	2.4	0	4.2	6.7	37587000	1236000	2112800	3837400	0	1882700	28519000	2112800	1882700	-0.166353	0	-0.166353	2.89372
Q14574-2	Desmocollin-3	DSC3	6	6	4	4	2	3	3	1	4	4	2	3	3	1	6.8	6.8	839	0	43.871	4.9	4.9	2.7	3.2	4.9	1.7	65108000	11635000	16413000	7849700	10354000	10534000	8322000	11635000	10354000	-0.168283	-0.168283	-0.639786	0.0842928
P35613-2	Basigin	BSG	5	5	2	3	2	2	1	5	2	3	2	2	1	5	25.7	25.7	269	0	30.472	11.9	18.6	10	10	6.7	25.7	103140000	5949900	12674000	13594000	11244000	7098200	52578000	12674000	11244000	-0.172717	0.918218	-0.836347	1.95149
H0YDD4	Acetyltransferase component of pyruvate dehydrogenase complex;Dihydrolipoyllysine-residue acetyltransferase component of pyruvate dehydrogenase complex, mitochondrial	DLAT	7	7	1	2	6	4	2	3	1	2	6	4	2	3	15.2	15.2	479	0	121.22	3.1	6.7	12.3	11.9	6.7	8.6	98192000	8256500	14634000	31671000	18125000	12971000	12535000	14634000	12971000	-0.174034	1.13438	-0.174034	-1.3372
B5MCX3	Septin-2	SEPT2	5	5	3	3	3	3	3	4	3	3	3	3	3	4	21.8	21.8	321	0	80.019	13.1	13.1	13.1	13.1	13.1	16.5	88558000	4414900	12408000	7569300	6493900	6658000	51014000	7569300	6658000	-0.185071	0.556704	-0.89811	2.75266
Q13464	Rho-associated protein kinase 1	ROCK1	19	19	11	14	5	9	5	9	11	14	5	9	5	9	18	18	1354	0	73.182	10.2	10.9	4.6	7.5	5.2	9.5	274250000	42888000	85481000	21786000	37684000	19239000	67174000	42888000	37684000	-0.186622	-0.186622	-2.15157	1.6245
P29508	Serpin B3;Serpin B4	SERPINB3;SERPINB4	3	3	1	1	1	2	2	0	1	1	1	2	2	0	4.9	4.9	390	0	3.9056	2.6	2.6	2.6	4.9	4.4	0	23786000	7088500	3097600	2127000	2703600	8769200	0	3097600	2703600	-0.196269	-1.3906	1.50129	0
B0YIW6	Coatomer subunit delta	ARCN1	7	7	0	6	1	1	1	1	0	6	1	1	1	1	13.8	13.8	552	0	23.452	0	13.4	2.7	1.8	2.7	2.2	42358000	0	22428000	2981200	635950	2594000	13719000	2981200	2594000	-0.200715	19.2786	-3.11205	2.20221
Q99613-2	Eukaryotic translation initiation factor 3 subunit C;Eukaryotic translation initiation factor 3 subunit C-like protein	EIF3C;EIF3CL	15	15	8	12	10	10	11	14	8	12	10	10	11	14	18.3	18.3	903	0	323.31	11.4	15.8	12	13.5	14.7	17.2	308460000	19887000	40817000	38510000	26580000	33353000	149310000	38510000	33353000	-0.207417	0.418515	-0.291354	1.95501
Q15942	Zyxin	ZYX	7	7	4	5	4	4	4	7	4	5	4	4	4	7	18.5	18.5	572	0	99.563	14.9	14.9	14.2	12.4	14.2	18.5	195300000	16711000	28106000	25954000	22390000	19527000	82612000	25954000	22390000	-0.213102	0.422056	-0.525408	1.67039
E9PGZ1	Caldesmon	CALD1	10	10	1	3	2	1	2	10	1	3	2	1	2	10	27.2	27.2	536	0	323.31	3.9	9.9	6.2	3.9	6.2	27.2	200630000	2340400	8103500	9300300	6973300	5662100	168250000	8103500	6973300	-0.216704	1.57509	-0.517208	4.17719
P06576	ATP synthase subunit beta, mitochondrial;ATP synthase subunit beta	ATP5B	20	20	13	15	14	13	16	17	13	15	14	13	16	17	56.1	56.1	529	0	323.31	37.4	38.8	41	34.4	41.8	46.7	5439000000	204550000	542400000	549730000	464650000	466500000	3211100000	542400000	466500000	-0.21748	1.18369	-0.21748	2.54627
Q9C0C2	182 kDa tankyrase-1-binding protein	TNKS1BP1	9	9	0	3	2	1	2	7	0	3	2	1	2	7	9	9	1729	0	93.385	0	2.6	1.9	1.2	2	7.1	64927000	0	4822200	4089900	2740000	3511800	49763000	4089900	3511800	-0.219855	21.3857	-0.457481	3.60494
P63104	14-3-3 protein zeta/delta	YWHAZ	13	10	3	6	9	5	6	10	2	5	7	5	5	9	49	49	245	0	279.42	11	28.2	37.1	24.9	21.6	40.4	863240000	48214000	86483000	162930000	33986000	74202000	457430000	86483000	74202000	-0.220958	-0.504512	-0.220958	1.4893
Q13867	Bleomycin hydrolase	BLMH	4	4	2	1	1	1	2	1	2	1	1	1	2	1	8.8	8.8	455	0	13.627	6.4	2.9	2.4	2.9	2.9	2.4	35101000	5260500	3132700	5220200	4466200	4171700	12850000	5220200	4466200	-0.225057	-0.236152	0.413229	1.29959
Q9H3P7	Golgi resident protein GCP60	ACBD3	4	4	2	2	3	2	0	4	2	2	3	2	0	4	11.4	11.4	528	0	36.851	7.6	7.6	10	7.6	0	11.4	42689000	2858000	3030700	9639500	2591600	0	24569000	3030700	2591600	-0.225808	-0.141163	0	1.34981
Q15758	Neutral amino acid transporter B(0)	SLC1A5	7	7	4	3	5	3	2	3	4	3	5	3	2	3	15	15	541	0	116.75	10	7.4	12.4	7.9	5.5	6.3	199360000	13478000	22991000	42400000	16350000	19658000	84485000	22991000	19658000	-0.225953	0.278684	-0.225953	0.994631
E9PEE8	Integrin beta;Integrin beta-6	ITGB6	6	6	1	2	3	2	1	6	1	2	3	2	1	6	9.8	9.8	746	0	20.286	1.9	3.1	5.9	3.1	1.9	9.8	219970000	418990	17593000	18945000	15030000	831900	167150000	17593000	15030000	-0.227157	5.16479	-4.40245	3.14125
P46087-2	Probable 28S rRNA (cytosine(4447)-C(5))-methyltransferase	NOP2	18	18	0	1	16	1	0	14	0	1	16	1	0	14	27.2	27.2	808	0	206.31	0	1.7	23.3	1.7	0	20.4	565730000	0	874220	259950000	744520	0	304160000	874220	744520	-0.231686	19.506	0	0.226596
Q08J23-3	tRNA (cytosine(34)-C(5))-methyltransferase	NSUN2	4	4	2	3	1	0	2	1	2	3	1	0	2	1	10.4	10.4	531	0	42.715	5.5	8.3	2.1	0	5.5	3.4	36284000	3382300	6993000	11134000	0	5935700	8839300	6993000	5935700	-0.236493	0	-0.236493	-0.332968
Q9BYD6	39S ribosomal protein L1, mitochondrial	MRPL1	6	6	2	2	0	1	2	3	2	2	0	1	2	3	21.8	21.8	325	0	17.79	9.2	8.6	0	5.5	9.2	12.6	24456000	4366500	3648700	0	2943700	3091800	10405000	3648700	3091800	-0.238936	-0.568847	-0.238936	23.3108
O75083	WD repeat-containing protein 1	WDR1	8	8	2	3	4	3	2	7	2	3	4	3	2	7	21.9	21.9	606	0	66.123	5	6.4	10.1	6.4	5	19.6	345780000	6294600	14660000	46172000	12415000	11622000	254620000	14660000	12415000	-0.239801	0.979898	-0.335027	2.46326
Q9BTZ2-8	Dehydrogenase/reductase SDR family member 4	DHRS4	4	4	1	2	1	2	0	2	1	2	1	2	0	2	21.2	21.2	226	0	5.1155	7.5	11.5	4	9.7	0	11.5	40516000	696670	3964600	5497500	3339200	0	27019000	3964600	3339200	-0.247673	2.26096	0	2.29713
P27824	Calnexin	CANX	7	7	3	3	2	2	3	6	3	3	2	2	3	6	12.7	12.7	592	0	38.657	6.8	6.8	4.7	4.2	6.6	10.8	246690000	10392000	18006000	13150000	6569600	11072000	187500000	13150000	11072000	-0.248147	-0.661596	-0.701562	3.83376
P16144-4	Integrin beta-4	ITGB4	24	24	8	11	13	8	6	18	8	11	13	8	6	18	20.3	20.3	1745	0	175.15	5.4	7.8	10.8	5.7	4.1	16.9	588330000	18187000	45477000	149130000	38289000	25009000	312240000	45477000	38289000	-0.248207	1.07402	-0.86269	1.06608
P47755	F-actin-capping protein subunit alpha-2	CAPZA2	4	3	2	3	2	3	2	4	1	2	2	2	1	3	19.9	16.4	286	0	83.548	8.4	13.6	10.1	13.6	8.4	19.9	67289000	1704600	3560100	5291500	2996500	2075300	51661000	3560100	2996500	-0.248639	0.813845	-0.778598	3.28733
Q92597	Protein NDRG1	NDRG1	9	9	5	8	2	5	4	7	5	8	2	5	4	7	34.3	34.3	394	0	98.191	20.3	28.7	8.4	22.3	16.5	34.3	361200000	21788000	52069000	39748000	33427000	29906000	184260000	39748000	33427000	-0.249868	0.61748	-0.79999	2.21279
P49588	Alanine--tRNA ligase, cytoplasmic	AARS	3	3	2	2	1	0	1	1	2	2	1	0	1	1	3.8	3.8	968	0	5.2523	2.7	2.6	1.4	0	1.2	1.4	6667000	1276400	1612200	900920	0	1070800	1806700	1276400	1070800	-0.253391	0	-0.590342	1.00389
P63010-3	AP-2 complex subunit beta	AP2B1	14	5	2	6	9	2	3	10	1	1	4	0	1	4	18.5	18.5	880	0	104.18	3	8.3	11	2.8	4.3	14.1	153070000	3298500	9500700	37701000	1156800	7965600	93447000	9500700	7965600	-0.254251	-1.51167	-0.254251	1.30955
J3QS39	Ubiquitin-60S ribosomal protein L40;Ubiquitin;60S ribosomal protein L40;Ubiquitin-40S ribosomal protein S27a;Ubiquitin;40S ribosomal protein S27a;Polyubiquitin-B;Ubiquitin;Polyubiquitin-C;Ubiquitin	UBB;RPS27A;UBC;UBA52;UBBP4	8	8	7	7	6	6	7	7	7	7	6	6	7	7	63.4	63.4	93	0	323.31	63.4	63.4	57	57	63.4	57	22642000000	3724100000	3413400000	4932800000	4909800000	3121600000	2540600000	3724100000	3121600000	-0.254606	0.398772	-0.128924	-0.957238
E7EX73	Eukaryotic translation initiation factor 4 gamma 1	EIF4G1	3	3	2	2	1	1	1	3	2	2	1	1	1	3	3.4	3.4	1436	0	20.173	2.5	2.5	1.2	1.2	1.2	3.4	51980000	3250900	5398700	3867400	3237300	2410500	33815000	3867400	3237300	-0.256573	-0.00604811	-1.16328	3.12823
Q6P3W7	SCY1-like protein 2	SCYL2	35	35	22	26	21	20	21	27	22	26	21	20	21	27	45	45	929	0	323.31	31.3	37.7	29.3	30.7	31.6	34.9	3398800000	309660000	403740000	562710000	333320000	337590000	1451800000	403740000	337590000	-0.258154	0.106223	-0.258154	1.36738
Q92973-2	Transportin-1;Transportin-2	TNPO1;TNPO2	3	3	0	1	1	0	1	3	0	1	1	0	1	3	3.8	3.8	890	0	9.7501	0	1.3	1.3	0	1.3	3.8	40597000	0	1885500	4131000	0	1576300	33004000	1885500	1576300	-0.258405	0	-0.258405	2.99808
Q13573	SNW domain-containing protein 1	SNW1	8	8	4	5	0	3	4	0	4	5	0	3	4	0	21.5	21.5	536	0	44.635	11.8	11.9	0	7.1	11.4	0	45900000	10244000	15659000	0	8549400	11448000	0	10244000	8549400	-0.260884	-0.260884	-0.451897	0
P04844-2	Dolichyl-diphosphooligosaccharide--protein glycosyltransferase subunit 2	RPN2	12	12	5	7	4	5	5	9	5	7	4	5	5	9	29.1	29.1	615	0	323.31	11.1	17.7	11.9	11.7	13.3	26.3	757560000	17964000	56542000	98117000	47051000	30184000	507700000	56542000	47051000	-0.265098	1.38912	-0.905539	2.3714
Q9Y3T9	Nucleolar complex protein 2 homolog	NOC2L	8	8	4	5	5	4	4	7	4	5	5	4	4	7	10	10	749	0	34.283	5.5	6.7	7.1	5.3	5.3	9.9	127430000	8345900	11437000	31452000	9314000	9385900	57494000	11437000	9385900	-0.285142	0.158333	-0.285142	0.87026
Q9Y3I0	tRNA-splicing ligase RtcB homolog	RTCB	10	10	5	6	6	5	4	5	5	6	6	5	4	5	24.2	24.2	505	0	86.361	12.1	14.5	12.3	10.9	8.9	14.3	447410000	16802000	52132000	42866000	34779000	32840000	267990000	42866000	34779000	-0.301617	1.04958	-0.666715	2.64427
P07954-2	Fumarate hydratase, mitochondrial	FH	4	4	0	4	2	2	1	3	0	4	2	2	1	3	16.3	16.3	467	0	29.915	0	16.3	6.9	7.5	3	11.3	52929000	0	6133800	10195000	4914100	1464300	30222000	6133800	4914100	-0.319854	22.2285	-2.06657	1.56774
P50454	Serpin H1	SERPINH1	10	10	3	5	4	2	3	7	3	5	4	2	3	7	35.9	35.9	418	0	194.5	9.8	16	13.2	5.5	9.1	30.4	331780000	15297000	39119000	30001000	23960000	18438000	204960000	30001000	23960000	-0.324383	0.647379	-1.08519	2.77226
P32926	Desmoglein-3	DSG3	6	6	6	5	3	2	4	5	6	5	3	2	4	5	8.6	8.6	999	0	21.141	8.6	7.1	4.5	2.7	5.3	7.4	117550000	15951000	16779000	28143000	6351400	13302000	37029000	16779000	13302000	-0.335014	-1.3285	-0.335014	0.395879
O00571	ATP-dependent RNA helicase DDX3X;ATP-dependent RNA helicase DDX3Y	DDX3X;DDX3Y	21	20	7	9	10	10	11	15	7	8	9	9	10	15	32.2	32.2	662	0	323.31	11.8	13.9	14	15.1	13.6	28.4	594470000	31394000	50786000	94731000	26973000	40033000	350560000	50786000	40033000	-0.343241	-0.218973	-0.343241	1.88775
P63096	Guanine nucleotide-binding protein G(i) subunit alpha-1	GNAI1	5	2	3	4	1	2	2	3	1	2	1	1	1	1	15	7.1	354	0	4.3363	10.7	13.6	4.2	7.3	7.3	10.7	27045000	2943600	6338800	4890000	3849000	3569300	5454200	4890000	3849000	-0.345351	0.386902	-0.828569	0.157533
Q7KZF4	Staphylococcal nuclease domain-containing protein 1	SND1	26	26	9	12	13	7	11	24	9	12	13	7	11	24	37.3	37.3	910	0	323.31	14.3	18.7	19.9	10.5	17.4	35.3	1043000000	31138000	76235000	121820000	39847000	59219000	714720000	76235000	59219000	-0.364393	0.355795	-0.364393	2.55263
O00148	ATP-dependent RNA helicase DDX39A	DDX39A;DDX39	12	1	10	11	9	8	10	8	1	1	1	0	1	1	24.8	4.4	427	0	19.049	22	24.8	19.2	14.3	22	20.4	29218000	3373500	7641900	2274700	0	2618500	13309000	3373500	2618500	-0.365506	0	-1.54519	2.54865
Q86VP6	Cullin-associated NEDD8-dissociated protein 1	CAND1	10	10	3	7	4	4	6	8	3	7	4	4	6	8	10.9	10.9	1230	0	142.42	3.3	7.6	4.4	4.1	6.2	9.3	170260000	5585900	18183000	16494000	10707000	12665000	106630000	16494000	12665000	-0.381094	0.938693	-0.521743	2.6926
P62140	Serine/threonine-protein phosphatase PP1-beta catalytic subunit;Serine/threonine-protein phosphatase	PPP1CB	7	3	0	1	3	1	1	5	0	1	3	1	1	1	25.7	11.9	327	0	50.446	0	4.9	11.9	3.1	4	18.7	33499000	0	2162000	17083000	1642900	0	12611000	2162000	1642900	-0.396122	20.6478	0	-0.437879
Q16658	Fascin	FSCN1	9	9	1	3	5	2	1	7	1	3	5	2	1	7	29.4	29.4	493	0	187.61	2	7.3	11.4	5.7	3.2	24.9	318180000	2333600	23994000	56239000	18205000	11559000	205850000	23994000	18205000	-0.398339	2.96371	-1.05366	1.87195
Q13423	NAD(P) transhydrogenase, mitochondrial	NNT	11	11	0	6	1	1	1	6	0	6	1	1	1	6	13.8	13.8	1086	0	37.53	0	7.7	1.7	1	0.8	7.5	63852000	0	7400000	2395000	1788900	1228000	51040000	2395000	1788900	-0.420953	20.7706	-2.59121	4.41353
E9PDF2	2-oxoglutarate dehydrogenase, mitochondrial	OGDH	18	18	3	5	10	4	7	15	3	5	10	4	7	15	23.5	23.5	1034	0	120.53	4.4	5.8	12.9	5.1	6.9	21.8	227690000	2991200	15781000	44106000	2395100	11647000	150770000	15781000	11647000	-0.43823	-0.320638	-0.43823	1.7733
P24928	DNA-directed RNA polymerase II subunit RPB1	POLR2A	9	9	7	7	1	4	5	1	7	7	1	4	5	1	6.6	6.6	1970	0	120.04	5	5.6	0.9	2.8	3.9	0.5	70865000	15753000	22632000	1920500	11561000	15961000	3036700	15753000	11561000	-0.44636	-0.44636	-0.503813	0.661022
Q01085	Nucleolysin TIAR;Nucleolysin TIA-1 isoform p40	TIAL1;TIA1	3	3	2	3	2	2	2	1	2	3	2	2	2	1	8	8	375	0	6.4574	5.9	8	5.6	5.6	5.6	2.4	41050000	4256600	9232900	9928100	6995500	6626700	4010000	9232900	6626700	-0.478493	0.716726	-0.478493	-1.30792
E9PQ63	Carbonyl reductase [NADPH] 1	CBR1	3	2	2	2	0	2	2	2	1	1	0	1	1	1	21.3	21.3	178	0	46.759	16.9	16.9	0	13.5	16.9	13.5	33762000	5818000	5976100	0	4083900	3480900	14403000	5818000	4083900	-0.510576	-0.510576	-0.779744	23.7799
Q9Y2W1	Thyroid hormone receptor-associated protein 3	THRAP3	27	27	17	18	7	13	14	8	17	18	7	13	14	8	26	26	955	0	323.31	18.1	21.4	9	14.2	11.8	9.9	2076300000	394140000	654010000	147610000	276110000	445140000	159300000	394140000	276110000	-0.513465	-0.513465	-0.555054	0.109956
Q9NUQ7	Ufm1-specific protease 2	UFSP2	5	5	3	4	5	3	2	1	3	4	5	3	2	1	16.2	16.2	469	0	28.932	11.9	13.9	16.2	9.4	8.7	4.5	118090000	5961500	18950000	54637000	13252000	10937000	14349000	18950000	13252000	-0.515988	1.15246	-0.792981	-1.92893
P01040	Cystatin-A;Cystatin-A, N-terminally processed	CSTA	4	4	4	2	3	3	1	1	4	2	3	3	1	1	66.3	66.3	98	0	22.612	66.3	33.7	52	52	12.2	12.2	101910000	20599000	8167600	37797000	14335000	4057500	16952000	20599000	14335000	-0.523032	-0.523032	-1.00932	-1.15682
P12830	Cadherin-1;E-Cad/CTF1;E-Cad/CTF2;E-Cad/CTF3	CDH1	4	4	2	1	3	2	1	3	2	1	3	2	1	3	5.4	5.4	882	0	12.534	3.2	1.8	4.1	3.6	1.8	5	53459000	3338200	5512000	8405000	3793200	3593000	28818000	5512000	3793200	-0.53916	0.184345	-0.617387	1.77765
P68366-2	Tubulin alpha-4A chain	TUBA4A	13	3	7	9	9	7	6	11	2	1	2	2	1	2	34.6	6.9	433	0	62.284	21.7	27.7	24.5	21.2	18.7	32.3	304530000	37035000	59720000	38247000	25839000	24029000	119660000	38247000	25839000	-0.565796	-0.519339	-1.31344	1.64552
Q52LJ0	Protein FAM98B	FAM98B	3	3	2	3	2	1	2	2	2	3	2	1	2	2	9.1	9.1	330	0	29.262	7.6	9.1	7.6	3.9	7.6	7.6	15512000	1118800	5009200	2964900	1969100	1988400	2461600	2964900	1988400	-0.576375	0.815584	-1.33297	-0.268387
Q9NYU2-2	UDP-glucose:glycoprotein glucosyltransferase 1	UGGT1	10	10	3	3	2	2	1	9	3	3	2	2	1	9	9.4	9.4	1531	0	111.72	2.4	2.4	1.4	1.5	0.8	8.8	112590000	5446300	8489400	9154100	5668700	897910	82935000	8489400	5668700	-0.582645	0.0577415	-3.24102	3.17949
O75688	Protein phosphatase 1B	PPM1B	20	18	12	15	13	12	6	11	11	14	11	11	5	11	44.7	44.7	479	0	271.36	26.5	34.9	29	30.1	14.6	30.1	2655800000	318670000	494850000	813150000	329800000	195730000	503570000	494850000	329800000	-0.5854	0.0495282	-1.33813	-0.691329
P26640	Valine--tRNA ligase	VARS	15	15	8	9	8	4	5	13	8	9	8	4	5	13	17.2	17.2	1264	0	173.83	9.7	10.3	9.7	4.6	5.7	14.6	250380000	18013000	25336000	43683000	12635000	16481000	134230000	25336000	16481000	-0.620385	-0.511613	-0.620385	1.61956
P55795	Heterogeneous nuclear ribonucleoprotein H2;Heterogeneous nuclear ribonucleoprotein H2, N-terminally processed	HNRNPH2	6	2	3	4	5	6	2	6	1	1	2	2	0	2	18	5.6	449	0	145.77	9.8	12.7	15.1	18	6	18	46067000	3067900	7292700	6848900	4438900	0	24419000	6848900	4438900	-0.62567	0.532951	0	1.83406
P06753-2	Tropomyosin alpha-3 chain	TPM3	23	16	8	10	13	8	5	16	4	7	8	6	2	12	80.6	80.6	248	0	323.31	35.5	43.1	56.5	37.1	14.9	62.1	1546200000	27677000	100550000	119230000	65081000	42846000	1190800000	100550000	65081000	-0.627605	1.23355	-1.23068	3.32011
Q9NZB2-4	Constitutive coactivator of PPAR-gamma-like protein 1	FAM120A	9	9	1	3	2	1	1	5	1	3	2	1	1	5	13.4	13.4	1072	0	27.861	1.9	4	2.1	1.8	1	8	65710000	1614900	6851200	6834700	4416200	1662800	44330000	6834700	4416200	-0.630073	1.45136	-2.04274	2.69733
Q5TIG5	Afadin	MLLT4	5	5	0	2	3	1	1	3	0	2	3	1	1	3	4.5	4.5	1665	0	20.42	0	1.8	2.7	0.8	0.8	2.5	37500000	0	3599000	10932000	1686500	2314500	18968000	3599000	2314500	-0.636896	20.6856	-0.636896	0.79501
O75821	Eukaryotic translation initiation factor 3 subunit G	EIF3G	3	3	1	2	1	1	1	3	1	2	1	1	1	3	11.9	11.9	320	0	75.46	4.4	7.2	2.8	4.4	4.4	11.9	68220000	1349700	4560300	3935400	2484400	1903400	53987000	3935400	2484400	-0.663613	0.880259	-1.26055	3.77803
Q8N1G4	Leucine-rich repeat-containing protein 47	LRRC47	4	4	1	2	1	4	1	0	1	2	1	4	1	0	8.6	8.6	583	0	17.711	2.1	5.1	3.1	8.6	2.1	0	24792000	1977100	7531700	4350300	8233500	2699300	0	4350300	2699300	-0.68853	2.05812	-1.48039	0
P23634-7	Plasma membrane calcium-transporting ATPase 4	ATP2B4	9	5	2	3	4	3	2	8	0	1	2	1	0	5	9.8	4.9	1193	0	19.768	2.8	4.1	5.9	4.2	2.8	8.3	24080000	0	1104700	5249600	674670	0	17051000	1104700	674670	-0.711401	19.3638	0	1.69958
Q13347	Eukaryotic translation initiation factor 3 subunit I	EIF3I	6	6	4	5	5	3	2	4	4	5	5	3	2	4	26.5	26.5	325	0	119.19	22.8	23.4	25.8	11.4	15.4	22.8	138720000	8589800	22224000	38040000	13508000	11832000	44526000	22224000	13508000	-0.718304	0.653118	-0.909425	0.227131
P22695	Cytochrome b-c1 complex subunit 2, mitochondrial	UQCRC2	10	10	8	10	7	6	6	7	8	10	7	6	6	7	32.2	32.2	453	0	199.68	27.4	32.2	24.1	19.2	15.9	19.4	319120000	22820000	59429000	57424000	30666000	34528000	114260000	57424000	34528000	-0.733887	0.426341	-0.7834	0.992595
A6NHR9-2	Structural maintenance of chromosomes flexible hinge domain-containing protein 1	SMCHD1	7	7	0	2	1	0	1	5	0	2	1	0	1	5	6.1	6.1	1917	0	23.21	0	1.6	0.6	0	1.1	4.4	26748000	0	2952100	4372200	0	1774100	17650000	2952100	1774100	-0.734654	0	-0.734654	2.01324
P21333-2	Filamin-A	FLNA	109	102	60	68	72	49	53	95	58	66	69	47	51	88	51.3	49.9	2639	0	323.31	32.6	36.2	35.8	28.6	28.2	47.1	13204000000	850190000	1483900000	2648000000	873910000	863310000	6484300000	1483900000	873910000	-0.763837	0.0396994	-0.781443	1.29205
P49327	Fatty acid synthase;[Acyl-carrier-protein] S-acetyltransferase;[Acyl-carrier-protein] S-malonyltransferase;3-oxoacyl-[acyl-carrier-protein] synthase;3-oxoacyl-[acyl-carrier-protein] reductase;3-hydroxyacyl-[acyl-carrier-protein] dehydratase;Enoyl-[acyl-carrier-protein] reductase;Oleoyl-[acyl-carrier-protein] hydrolase	FASN	64	64	28	43	38	29	31	56	28	43	38	29	31	56	33.5	33.5	2511	0	323.31	15.1	21.1	20.8	16.4	16.9	31.1	4517900000	194320000	526770000	816100000	266590000	309390000	2404800000	526770000	309390000	-0.767747	0.456188	-0.767747	1.5591
P35606-2	Coatomer subunit beta	COPB2	9	9	3	3	3	5	5	6	3	3	3	5	5	6	13.5	13.5	877	0	43.287	4.1	5.1	3.3	7.5	6.6	8.1	73975000	1965200	11091000	13888000	6502300	5761800	34767000	11091000	6502300	-0.770367	1.72627	-0.944798	1.32388
H0YIZ5	Pleckstrin-2	PLEK2	2	2	0	1	2	1	1	1	0	1	2	1	1	1	28.2	28.2	117	0	7.9066	0	14.5	28.2	14.5	14.5	14.5	20680000	0	1801800	4002300	683040	1055100	13138000	1801800	1055100	-0.772059	19.3816	-0.772059	1.71484
Q08378-2	Golgin subfamily A member 3	GOLGA3	8	8	3	6	3	1	4	3	3	6	3	1	4	3	8.4	8.4	1390	0	15.924	3.2	6.5	3.2	0.9	3.4	3.7	32328000	2976700	9538900	8014100	1273100	5888000	4637700	8014100	4637700	-0.789131	-1.22537	-0.696045	-0.789131
J3KR24	Isoleucine--tRNA ligase, cytoplasmic	IARS	18	18	8	11	7	6	6	11	8	11	7	6	6	11	19.7	19.7	1152	0	60.99	9.7	11.5	6.2	6.2	6	12.3	219060000	14195000	34805000	38224000	20027000	19775000	92036000	34805000	20027000	-0.797348	0.496563	-0.815617	1.26772
P55809	Succinyl-CoA:3-ketoacid coenzyme A transferase 1, mitochondrial	OXCT1	4	4	0	1	1	1	1	2	0	1	1	1	1	2	11.5	11.5	520	0	32.088	0	3.1	2.7	5.2	5.2	8.8	32559000	0	2820900	6004800	1310700	1621600	20801000	2820900	1621600	-0.798738	20.3219	-0.798738	1.79246
P50479	PDZ and LIM domain protein 4	PDLIM4	3	3	1	2	1	0	1	1	1	2	1	0	1	1	13	13	330	0	6.7041	5.2	8.2	5.2	0	3	4.8	15550000	1893700	3489700	4015800	0	2003900	4146900	3489700	2003900	-0.800293	0	-0.800293	0.0463458
P04406	Glyceraldehyde-3-phosphate dehydrogenase	GAPDH	20	20	6	9	11	7	4	14	6	9	11	7	4	14	52.2	52.2	335	0	323.31	22.1	23.3	34	24.5	16.1	49.9	1882600000	75931000	174490000	338770000	99820000	83591000	1110000000	174490000	99820000	-0.805744	0.39464	-1.06172	1.71218
E9PEX6	Dihydrolipoyl dehydrogenase, mitochondrial	DLD	6	6	0	2	2	2	0	4	0	2	2	2	0	4	16.7	16.7	486	0	31.408	0	5.1	4.9	4.9	0	11.1	53630000	0	5104600	7814000	2900000	0	37812000	5104600	2900000	-0.815745	21.4676	0	2.27471
A3KMH1-3	von Willebrand factor A domain-containing protein 8	VWA8	25	25	17	15	0	11	11	0	17	15	0	11	11	0	16.8	16.8	1872	0	101.29	11.8	9.7	0	7.4	7.5	0	139350000	39373000	46134000	0	22311000	31537000	0	39373000	22311000	-0.819451	-0.819451	-0.548785	0
Q9BZH6	WD repeat-containing protein 11	WDR11	3	3	2	3	2	2	1	1	2	3	2	2	1	1	3.8	3.8	1224	0	14.385	2.8	3.8	2	2.8	1	1	41124000	3125100	9460900	10478000	5300400	4722000	8038200	9460900	5300400	-0.835876	0.762199	-1.00258	-0.382419
O75746	Calcium-binding mitochondrial carrier protein Aralar1	SLC25A12	11	7	9	9	7	7	5	5	7	7	5	5	3	2	17	12.2	678	0	20.412	14.7	15.2	10.3	11.7	6.8	5.9	101340000	16263000	23611000	19937000	19939000	10598000	10990000	19937000	10990000	-0.859257	0.294	-1.15567	-0.859257
P31947-2	14-3-3 protein sigma	SFN	11	9	2	3	5	1	1	9	1	2	3	1	0	9	38.4	33.8	216	0	23.616	11.1	17.1	27.3	7.4	3.7	33.8	167020000	6531500	12712000	31613000	7000000	0	109160000	12712000	7000000	-0.860764	0.0999406	0	1.78785
P05023-3	Sodium/potassium-transporting ATPase subunit alpha-1	ATP1A1	25	17	17	18	17	14	12	20	12	12	11	8	7	15	27.2	27.2	992	0	323.31	19.9	20	20.7	16.2	15.9	23.3	857880000	81853000	156580000	146660000	78894000	80119000	313770000	146660000	80119000	-0.872259	-0.0531197	-0.966684	1.09723
P68371	Tubulin beta-4B chain;Tubulin beta-4A chain	TUBB4B;TUBB4A	25	3	11	20	14	15	15	23	1	3	1	2	1	2	50.6	50.6	445	0	323.31	25.4	42.9	32.1	29.4	32.8	49.7	4020500000	151170000	554420000	416600000	226230000	227390000	2444700000	416600000	227390000	-0.873494	0.581618	-1.28581	2.55292
P46940	Ras GTPase-activating-like protein IQGAP1	IQGAP1	39	39	25	24	27	15	16	26	25	24	27	15	16	26	30.1	30.1	1657	0	323.31	20	18.8	20.6	11.3	11.3	22.6	1056400000	96067000	123780000	345280000	66615000	64595000	360070000	123780000	66615000	-0.893859	-0.528194	-0.938284	0.0605106
Q13151	Heterogeneous nuclear ribonucleoprotein A0	HNRNPA0	4	4	1	3	2	1	2	1	1	3	2	1	2	1	14.4	14.4	305	0	49.048	5.2	11.8	10.2	5.2	7.5	6.6	55894000	4999900	10233000	24065000	6549600	5490400	4557100	10233000	5490400	-0.898246	0.389508	-0.898246	-2.40075
F5H4X1	General vesicular transport factor p115	USO1	9	9	1	3	2	2	2	8	1	3	2	2	2	8	13.3	13.3	947	0	27.61	1.3	3.9	2.9	2.9	2.9	12.2	67233000	1067100	11088000	7829200	4187800	2407700	40653000	7829200	4187800	-0.902672	1.9725	-2.20327	2.37643
E7EX90	Dynactin subunit 1	DCTN1	9	9	1	2	4	1	0	7	1	2	4	1	0	7	10.3	10.3	1256	0	35.496	1.4	2.5	4.8	1.4	0	8.1	61102000	439970	3414700	15628000	1805300	0	39814000	3414700	1805300	-0.91952	2.03676	0	1.34914
Q658Y4	Protein FAM91A1	FAM91A1	2	2	1	2	0	0	1	1	1	2	0	0	1	1	2.4	2.4	838	0	6.2625	1.6	2.4	0	0	0.8	0.8	8301500	1636100	3307700	0	0	855510	2502200	1636100	855510	-0.935404	0	-1.95097	21.2548
P53621	Coatomer subunit alpha;Xenin;Proxenin	COPA	20	20	11	14	11	7	7	16	11	14	11	7	7	16	20.3	20.3	1224	0	127.09	10.8	14.2	11.5	6.5	6.8	16.4	516700000	34027000	62831000	119200000	30929000	32620000	237090000	62831000	32620000	-0.94572	-0.13772	-0.94572	0.992051
J3KPS3	Fructose-bisphosphate aldolase A	ALDOA	12	11	8	8	10	3	5	10	8	8	9	3	5	10	41.3	41.3	368	0	323.31	28.8	28.8	38.9	13	16.6	35.1	661130000	47817000	94626000	93597000	27759000	48169000	349170000	93597000	48169000	-0.958357	-0.784568	-0.974132	1.8994
P14618	Pyruvate kinase PKM;Pyruvate kinase	PKM	36	4	19	26	24	14	16	28	1	1	2	1	1	4	68.2	68.2	531	0	323.31	43.7	53.3	50.3	36.3	36.7	61.8	4329400000	400210000	787520000	700640000	359040000	269730000	1812300000	700640000	359040000	-0.964529	-0.156613	-1.5458	1.37108
P41250	Glycine--tRNA ligase	GARS	5	5	1	2	2	2	0	2	1	2	2	2	0	2	8.9	8.9	739	0	45.24	1.5	4.1	3.2	3.7	0	2.7	45204000	1827200	7790700	15948000	3938400	0	15699000	7790700	3938400	-0.984143	1.10798	0	-0.0227028
Q16555-2	Dihydropyrimidinase-related protein 2	DPYSL2	11	10	0	5	2	1	2	8	0	5	2	1	2	7	33.4	33.4	536	0	66.971	0	12.7	5.2	2.1	4.7	25.9	102280000	0	13829000	6736300	1480100	3380600	76851000	6736300	3380600	-0.994677	20.4973	-2.03235	3.51204
B4DJ81	NADH-ubiquinone oxidoreductase 75 kDa subunit, mitochondrial	NDUFS1	10	10	4	9	8	6	5	6	4	9	8	6	5	6	23.4	23.4	611	0	52.375	8.7	22.1	19.1	15.7	12.6	15.1	173610000	8876800	35886000	35308000	16372000	17657000	59511000	35308000	17657000	-0.999755	0.883119	-1.02318	0.753161
P08195-2	4F2 cell-surface antigen heavy chain	SLC3A2	16	1	9	11	9	10	9	12	0	0	0	0	0	1	38.6	38.6	529	0	323.31	22.9	28.9	23.1	27	20.4	29.9	1860000000	92707000	223500000	339160000	111610000	60473000	1032600000	223500000	111610000	-1.00181	0.267716	-1.88591	1.60624
P07814	Bifunctional glutamate/proline--tRNA ligase;Glutamate--tRNA ligase;Proline--tRNA ligase	EPRS	9	9	4	4	4	2	2	5	4	4	4	2	2	5	8.1	8.1	1512	0	44.196	3.2	5	4	1.5	1.6	5.2	87726000	7005700	10283000	19253000	3088800	5130600	42965000	10283000	5130600	-1.00306	-1.18148	-1.00306	1.15808
P54136-2	Arginine--tRNA ligase, cytoplasmic	RARS	10	10	3	7	4	0	3	4	3	7	4	0	3	4	21.6	21.6	588	0	21.832	5.3	15	7	0	6.5	8.2	48281000	3229700	11139000	11766000	0	5531600	16615000	11139000	5531600	-1.00985	0	-1.00985	0.497862
Q8IW75	Serpin A12	SERPINA12	2	2	2	1	1	1	1	1	2	1	1	1	1	1	4.1	4.1	414	0.00061805	2.5535	4.1	2.2	2.2	2.2	2.2	2.2	9595500	2481200	612730	2409900	1185000	2182700	724140	2409900	1185000	-1.02409	-1.06615	1.83279	-1.73463
P36952	Serpin B5	SERPINB5	16	16	10	11	7	6	5	13	10	11	7	6	5	13	57.3	57.3	375	0	171.98	37.1	37.6	26.7	20.5	17.6	47.7	921270000	54812000	129150000	101110000	49242000	41906000	545050000	101110000	49242000	-1.03796	-0.154602	-1.62382	2.43046
P56192	Methionine--tRNA ligase, cytoplasmic	MARS	8	8	4	3	2	1	1	5	4	3	2	1	1	5	10	10	900	0	34.037	6.4	5.1	2.6	2.4	2.4	7.2	65053000	6419700	8719000	8497900	2405900	4126600	34883000	8497900	4126600	-1.04215	-1.41593	-1.07921	2.03735
Q9H3U1-2	Protein unc-45 homolog A	UNC45A	7	7	0	2	1	0	1	5	0	2	1	0	1	5	10.1	10.1	929	0	18.522	0	3.3	1.6	0	1.2	6.8	15623000	0	2823400	1242800	0	598140	10958000	1242800	598140	-1.05504	0	-2.23888	3.14032
Q9Y678	Coatomer subunit gamma-1	COPG1	8	7	6	6	6	4	4	5	5	5	5	3	3	4	12.9	12.9	874	0	85.503	10.4	9.6	10	6.1	6.3	7.6	165940000	17646000	29245000	39651000	10222000	13982000	55192000	29245000	13982000	-1.06462	-0.787664	-1.06462	0.477102
P25311	Zinc-alpha-2-glycoprotein	AZGP1	3	3	1	2	2	1	1	0	1	2	2	1	1	0	15.8	15.8	298	0	12.228	4	11.4	11.7	7.4	7.4	0	51437000	2781900	9816900	27457000	4570000	6810300	0	9816900	4570000	-1.10307	0.716124	-0.527549	0
F8W1I6	Dynactin subunit 2	DCTN2	8	8	3	5	3	2	1	2	3	5	3	2	1	2	34	34	315	0	42.458	10.5	16.8	13.7	7.6	4.8	14.3	59669000	5931800	12684000	12524000	5775800	5490800	17263000	12524000	5775800	-1.1166	-0.0384492	-1.20792	0.462988
Q15046	Lysine--tRNA ligase	KARS	11	11	4	6	6	3	4	8	4	6	6	3	4	8	21.8	21.8	597	0	93.633	11.1	14.4	16.2	6.9	10.7	19.4	273560000	7836400	17752000	31955000	7784100	7667900	200560000	17752000	7784100	-1.18938	-0.0096608	-1.21108	2.64992
Q13885	Tubulin beta-2A chain;Tubulin beta-2B chain	TUBB2A;TUBB2B	21	2	8	15	12	12	12	18	0	1	0	0	1	1	42.5	9.7	445	0	7.0883	18.2	31.2	24.3	23.1	23.8	36.4	29915000	0	18475000	2995200	0	1301500	7143400	2995200	1301500	-1.20248	0	-3.82733	1.25396
P06748	Nucleophosmin	NPM1	12	12	4	3	5	3	3	10	4	3	5	3	3	10	55.1	55.1	294	0	323.31	25.5	22.4	26.2	17.3	18.4	46.9	3690300000	56773000	173600000	601390000	10407000	73984000	2774100000	173600000	73984000	-1.23048	-2.44765	-1.23048	2.20565
H0YML5	Phosphoenolpyruvate carboxykinase [GTP], mitochondrial	PCK2	9	9	5	6	6	2	3	0	5	6	6	2	3	0	24.5	24.5	474	0	32.534	13.3	17.9	17.7	5.5	8.4	0	65939000	13919000	22062000	16090000	7512100	6355700	0	16090000	6355700	-1.34004	-0.889767	-1.79544	0
P23458	Tyrosine-protein kinase JAK1	JAK1	13	13	5	7	9	2	2	3	5	7	9	2	2	3	12.9	12.9	1154	0	77.23	5.2	6.5	9.5	2.3	2.3	2.9	85509000	13947000	9112100	45204000	3793300	5490300	7962700	13947000	5490300	-1.345	-1.87843	-0.730899	-2.50512
P13639	Elongation factor 2	EEF2	14	13	4	4	3	2	2	13	4	4	3	2	2	12	19.9	18.8	858	0	106.56	6.1	5.7	4.8	3.7	3.7	18.9	397960000	14677000	24264000	29052000	8592600	9449600	311930000	24264000	9449600	-1.36049	-0.77239	-1.36049	3.42451
H7BXV5	Collagen alpha-1(XVIII) chain;Endostatin	COL18A1	3	3	0	2	3	0	1	1	0	2	3	0	1	1	7.3	7.3	687	0	10.394	0	3.8	7.3	0	2.5	2.5	19742000	0	3115300	12939000	0	1191700	2495900	3115300	1191700	-1.38635	0	-1.38635	-2.37409
Q8IYB8	ATP-dependent RNA helicase SUPV3L1, mitochondrial	SUPV3L1	4	4	0	3	3	1	3	0	0	3	3	1	3	0	6.9	6.9	786	0	15.905	0	5.2	4.7	2	4.7	0	17864000	0	5053000	7838500	1930500	3042200	0	5053000	1930500	-1.38817	20.8805	-0.732025	0
J3QRD1	Fatty aldehyde dehydrogenase	ALDH3A2	7	7	3	6	1	1	2	0	3	6	1	1	2	0	18.8	18.8	393	0	19.235	8.7	15.8	2.3	3.1	5.3	0	40628000	6302800	23403000	2343900	2391000	6187800	0	6302800	2391000	-1.39838	-1.39838	-1.9192	0
P60228	Eukaryotic translation initiation factor 3 subunit E	EIF3E	7	7	2	6	4	1	2	7	2	6	4	1	2	7	19.1	19.1	445	0	68.338	6.7	18.4	11.9	4.5	6.7	19.1	147700000	6212800	20675000	24579000	3231700	7671900	85332000	20675000	7671900	-1.43023	-0.94295	-1.43023	1.79566
O00299	Chloride intracellular channel protein 1	CLIC1	8	8	3	3	2	1	1	6	3	3	2	1	1	6	44	44	241	0	94.697	17.4	17	12.4	5	7.5	34	106350000	8030200	6677900	14805000	0	2940100	73900000	8030200	2940100	-1.44957	0	-1.18353	2.31949
O00151	PDZ and LIM domain protein 1	PDLIM1	6	6	1	2	3	2	0	5	1	2	3	2	0	5	28.9	28.9	329	0	80.768	4.6	10.3	14.6	9.4	0	24	131760000	2016300	12190000	13895000	4417400	0	99239000	12190000	4417400	-1.46443	1.13149	0	2.83634
F5H2F4	C-1-tetrahydrofolate synthase, cytoplasmic;Methylenetetrahydrofolate dehydrogenase;Methenyltetrahydrofolate cyclohydrolase;Formyltetrahydrofolate synthetase;C-1-tetrahydrofolate synthase, cytoplasmic, N-terminally processed	MTHFD1	8	7	5	6	4	3	3	4	4	5	3	2	2	3	9.7	8.7	1020	0	37.312	6.4	7.8	4.4	3.8	3.8	4.6	65878000	7317800	13906000	12798000	4093000	4607500	23155000	12798000	4607500	-1.47386	-0.838251	-1.59365	0.855405
Q14764	Major vault protein	MVP	11	11	4	7	5	3	1	1	4	7	5	3	1	1	17	17	893	0	26.976	5.9	12.3	6.9	3.8	3.7	1.1	41627000	4484200	10589000	15534000	5331300	1887300	3801100	10589000	3801100	-1.47808	0.249637	-2.48817	-2.03094
P27348	14-3-3 protein theta	YWHAQ	7	5	1	2	6	1	1	3	0	1	4	1	0	3	32.2	28.2	245	0	27.008	3.3	9	25.7	5.7	3.3	23.3	46244000	0	1299000	6694700	465310	0	37785000	1299000	465310	-1.48114	18.8278	0	2.49672
Q6YHK3-3	CD109 antigen	CD109	3	3	1	2	2	0	1	3	1	2	2	0	1	3	5.9	5.9	665	0	7.9509	2.6	4.7	3.8	0	2.6	5.9	22504000	1296000	2885800	5755900	0	1019400	11547000	2885800	1019400	-1.50125	0	-1.50125	1.0044
B7Z7P8	Eukaryotic peptide chain release factor subunit 1	ETF1	3	3	0	1	1	1	1	2	0	1	1	1	1	2	10.2	10.2	423	0	17.487	0	3.1	2.4	2.4	2.4	7.1	30324000	0	2272600	2147100	0	743350	25161000	2147100	743350	-1.53028	0	-1.61223	3.55073
Q9NSD9	Phenylalanine--tRNA ligase beta subunit	FARSB	10	10	2	4	5	2	1	5	2	4	5	2	1	5	20.4	20.4	589	0	48.401	3.6	6.8	8.3	3.6	1.5	11.2	78979000	2948600	10542000	18571000	3511200	1768700	41637000	10542000	3511200	-1.58611	0.251934	-2.57539	1.16481
P06733	Alpha-enolase	ENO1	20	20	7	8	9	4	4	18	7	8	9	4	4	18	54.6	54.6	434	0	323.31	24.7	28.1	26.7	13.1	14.5	54.6	2068100000	15982000	50552000	129340000	8782000	16515000	1847000000	50552000	16515000	-1.61399	-0.863827	-1.61399	3.83594
Q15269	Periodic tryptophan protein 2 homolog	PWP2	3	3	0	1	1	0	1	2	0	1	1	0	1	2	3.9	3.9	919	0	28.42	0	1.7	1.7	0	1	2.9	47543000	0	2512100	16872000	0	814960	27344000	2512100	814960	-1.62409	0	-1.62409	0.696593
P12273	Prolactin-inducible protein	PIP	2	2	2	2	2	1	1	2	2	2	2	1	1	2	15.1	15.1	146	0	4.6527	15.1	15.1	15.1	6.8	6.8	15.1	67828000	15378000	5526500	24098000	4561600	4037000	14226000	15378000	4561600	-1.75326	-1.75326	-0.453083	-0.760383
Q01813	ATP-dependent 6-phosphofructokinase, platelet type	PFKP	16	14	9	14	5	3	4	2	7	12	4	2	2	2	21	21	784	0	55.367	13.4	18.8	8.8	5.2	6.8	3.7	130580000	27659000	40231000	32612000	8420000	12651000	9004400	32612000	9004400	-1.8567	-1.71586	-1.66906	-1.8567
P00338	L-lactate dehydrogenase A chain	LDHA	7	6	0	4	2	1	2	6	0	3	2	0	1	5	26.2	26.2	332	0	323.31	0	15.1	9	3.6	9.9	23.8	569490000	0	23161000	40886000	0	6384600	499060000	23161000	6384600	-1.85903	0	-1.85903	3.60953
F8VXC8	SWI/SNF complex subunit SMARCC2;SWI/SNF complex subunit SMARCC1	SMARCC2;SMARCC1	5	5	0	2	2	2	0	1	0	2	2	2	0	1	4.8	4.8	1245	0	35.302	0	2.7	2.4	1.8	0	0.6	24915000	0	5599100	10546000	1498400	0	7272300	5599100	1498400	-1.90177	20.515	0	-0.536212
O43776	Asparagine--tRNA ligase, cytoplasmic	NARS	8	8	3	5	6	0	1	3	3	5	6	0	1	3	23.5	23.5	548	0	41.687	8.6	13.3	17.9	0	2.4	8.6	84216000	5407900	16380000	27781000	0	4129800	30518000	16380000	4129800	-1.98779	0	-1.98779	0.135562
B4DER1	Leucine--tRNA ligase, cytoplasmic	LARS	12	12	4	7	3	1	1	4	4	7	3	1	1	4	12.8	12.8	1149	0	32.185	5.8	8.1	3	1	1	5.1	70770000	5617400	16648000	11641000	2441100	2920400	31502000	11641000	2920400	-1.99498	-1.20237	-2.51111	1.43623
Q96QK1	Vacuolar protein sorting-associated protein 35	VPS35	5	5	3	5	2	1	0	3	3	5	2	1	0	3	7.2	7.2	796	0	176.99	4.8	7.2	2.9	1.1	0	4.8	132950000	15333000	33638000	22500000	5558600	0	55920000	22500000	5558600	-2.01713	-1.46385	0	1.31344
O43175	D-3-phosphoglycerate dehydrogenase	PHGDH	6	6	3	6	1	1	1	3	3	6	1	1	1	3	13.7	13.7	533	0	15.6	7.5	13.7	2.8	2.8	2.8	6.8	73036000	6821700	25329000	3249100	1673300	1137100	34826000	6821700	1673300	-2.02744	-2.02744	-4.47736	3.42205
P26639	Threonine--tRNA ligase, cytoplasmic	TARS	3	3	2	2	1	1	0	3	2	2	1	1	0	3	5	5	723	0	6.8722	3.6	3.3	1.7	1.9	0	5	40501000	2923100	4030400	3690500	868490	0	28989000	3690500	868490	-2.08724	-1.75092	0	2.97362
P50395	Rab GDP dissociation inhibitor beta	GDI2	14	9	6	11	7	3	2	7	3	7	4	2	2	5	40.2	40.2	445	0	124.24	15.1	32.8	18	6.7	5.8	23.1	390100000	33450000	115740000	84751000	19556000	14971000	121640000	84751000	19556000	-2.11562	-0.774395	-2.95065	0.521315
Q7L576	Cytoplasmic FMR1-interacting protein 1;Cytoplasmic FMR1-interacting protein 2	CYFIP1;CYFIP2	12	12	4	7	4	0	1	3	4	7	4	0	1	3	11.1	11.1	1253	0	36.098	3.8	6.6	4.1	0	0.9	2.9	56071000	6066500	11994000	12947000	0	2553500	22509000	11994000	2553500	-2.23176	0	-2.23176	0.797884
K7EKI4	39S ribosomal protein L4, mitochondrial	MRPL4	3	3	2	2	1	1	0	1	2	2	1	1	0	1	35.4	35.4	127	0	13.327	27.6	27.6	15	7.9	0	12.6	37845000	3538400	8196200	1850200	670440	0	23589000	3538400	670440	-2.39992	-2.39992	0	3.67236
Q9Y490	Talin-1	TLN1	21	21	4	8	14	1	1	16	4	8	14	1	1	16	11.6	11.6	2541	0	165.65	2.2	4.1	6.8	0.4	0.6	9.1	176500000	3768200	12165000	59037000	2265200	588140	98678000	12165000	2265200	-2.42503	-0.734237	-4.37043	0.741109
H3BPE1	Microtubule-actin cross-linking factor 1, isoforms 1/2/3/5	MACF1	20	19	2	9	13	3	4	9	2	9	12	2	3	8	3.6	3.5	7555	0	57.866	0.3	1.7	2.4	0.4	0.6	1.5	72941000	2498500	15800000	21705000	2240200	2689600	28008000	15800000	2689600	-2.55446	-0.157435	-2.55446	0.367812
P21980	Protein-glutamine gamma-glutamyltransferase 2	TGM2	11	11	6	8	9	4	3	2	6	8	9	4	3	2	19.8	19.8	687	0	142.37	8.6	12.2	18	6.1	4.7	4.2	196670000	24476000	51710000	98078000	9606700	4039700	8759600	51710000	8759600	-2.56151	-1.34925	-3.67812	-3.48499
P23229-7	Integrin alpha-6;Integrin alpha-6 heavy chain;Integrin alpha-6 light chain;Processed integrin alpha-6	ITGA6	13	13	1	4	10	1	1	7	1	4	10	1	1	7	19.7	19.7	954	0	45.931	1.6	6.2	16.7	1.6	1.6	9.2	104070000	2179900	9730100	40896000	1045900	1577300	48639000	9730100	1577300	-2.625	-1.05952	-2.625	0.250154
H0Y8L3	Transforming growth factor-beta-induced protein ig-h3	TGFBI	6	6	3	2	6	1	0	1	3	2	6	1	0	1	18.9	18.9	366	0	14.825	11.2	7.4	18.9	3.3	0	3.8	81408000	4343700	12747000	60322000	1955500	0	2040200	12747000	1955500	-2.70455	-1.15139	0	-4.8859
Q9BZK7	F-box-like/WD repeat-containing protein TBL1XR1	TBL1XR1	3	3	0	1	2	1	1	0	0	1	2	1	1	0	8	8	514	0	34.781	0	2.5	5.4	2.5	2.5	0	19574000	0	3727100	7764200	544580	7537900	0	3727100	544580	-2.77484	19.0548	1.01611	0
E7EPM6	Long-chain-fatty-acid--CoA ligase 1	ACSL1	8	8	4	5	4	1	2	4	4	5	4	1	2	4	15.2	15.2	664	0	24.179	6.5	10.1	6.5	1.2	3.3	7.4	64286000	6978200	14479000	13828000	1170700	1964800	25865000	13828000	1964800	-2.81514	-2.57548	-2.88151	0.903409
P26006	Integrin alpha-3;Integrin alpha-3 heavy chain;Integrin alpha-3 light chain	ITGA3	3	3	2	2	2	1	1	3	2	2	2	1	1	3	4.2	4.2	1051	0	15.854	2.4	2.4	2.4	1.5	1.5	4.2	138920000	8748100	20656000	21053000	2731600	2180800	83549000	20656000	2731600	-2.91874	-1.67922	-3.24363	1.9886
Q9BQA1	Methylosome protein 50	WDR77	3	3	2	1	2	1	2	0	2	1	2	1	2	0	12	12	342	0	9.2961	5	4.4	12	7	11.4	0	45709000	8754600	11527000	13863000	1471200	10094000	0	11527000	1471200	-2.96995	-2.57305	-0.191519	0
P33176	Kinesin-1 heavy chain	KIF5B	12	12	5	6	8	2	1	4	5	6	8	2	1	4	15.3	15.3	963	0	57.654	5.2	8.8	11.8	2.7	1.6	5.9	80639000	9227400	18552000	36162000	2296500	907920	13492000	18552000	2296500	-3.01407	-2.00649	-4.35287	-1.42237
H0Y8B3	Adenosylhomocysteinase;Putative adenosylhomocysteinase 2;Putative adenosylhomocysteinase 3	AHCYL2;AHCYL1	2	2	1	2	2	1	1	0	1	2	2	1	1	0	4.2	4.2	518	0	3.9848	2.3	4.2	4.2	2.3	2.3	0	9414600	440800	2495500	4662800	1617300	198150	0	2495500	198150	-3.65466	1.87539	-3.65466	0
